# Supplementary material for: Human plasma plasminogen internalization route in Plasmodium falciparum-infected erythrocytes
Source: Malar J. 2020 Aug 26;19:302. doi: 10.1186/s12936-020-03377-4 (PMC7449074; doi:10.1186/s12936-020-03377-4)
Supplement: Supplementary file 1 — Additional file 1: Table S1. List of all proteins detected in immunoprecipitation followed by mass spectrometry analyses, with number of peptides (unique and total) and the sum intensity of any given protein in negative and positive plasminogen samples. [file 12936_2020_3377_MOESM1_ESM.xlsx]

## Sheet: id_pep_samples
Negative							Positive
Reference	Gene Symbol	Unique Peptides	Total	Sum Intensity	Intensity (%)		Reference	Gene Symbol	Unique Peptides	Total	Sum Intensity	Intensity (%)
Q8I0P6_Q8I0P6_PLAF7	PF13_0304	21	30	74000000	1.01		C0H4V4_C0H4V4_PLAF7	MAL8P1.73	6	6	490000	0.00342
Q8IJN7_ENO_PLAF7	ENO	16	26	30000000	0.41		Q8IJZ9_Q8IJZ9_PLAF7	PF10_0041	6	6	620000	0.00433
Q8IKH8_Q8IKH8_PLAF7	PF14_0627	15	47	130000000	1.83		sp|P02675|FIBB_HUMAN	FGB	5	7	630000	0.00444
Q8IC05_Q8IC05_PLAF7	PF07_0029	15	20	12000000	0.17		Q8I5Y3_Q8I5Y3_PLAF7	PFL0310c	4	5	1200000	0.0084
Q7KQL9_ALF_PLAF7	PF14_0425	15	18	9000000	0.12		Q8ID85_Q8ID85_PLAF7	PF13_0330	4	4	390000	0.00276
Q8IHR4_Q8IHR4_PLAF7	dyn1	15	15	2000000	0.0279		Q8IIK5_Q8IIK5_PLAF7	RON4	4	4	490000	0.0034
Q8IKK7_Q8IKK7_PLAF7	GAPDH	13	22	35000000	0.49		Q8IAZ3_Q8IAZ3_PLAF7	MAL8P1.83	3	4	200000	0.00142
Q8IIU8_Q8IIU8_PLAF7	PF11_0065	13	22	30000000	0.42		O77309_O77309_PLAF7	RhopH1(3.2)	3	4	240000	0.00166
Q8IB24_Q8IB24_PLAF7	PF08_0054	13	21	20000000	0.27		P62203_CALM_PLAF7	PF14_0323	3	4	360000	0.00255
Q8I3U6_Q8I3U6_PLAF7	PFE0810c	12	30	150000000	2.12		Q8I289_Q8I289_PLAF7	PFA_0255c	3	3	140000	0.000967
P27362_PGK_PLAF7	PGK	12	16	7000000	0.0961		sp|P28289|TMOD1_HUMAN	TMOD1	3	3	170000	0.00119
Q8IAX5_Q8IAX5_PLAF7	PF08_0076	11	19	54000000	0.75		Q8IAR3_Q8IAR3_PLAF7	MAL8P1.128	3	3	450000	0.00316
Q76NM3_Q76NM3_PLAF7	PfLDH	11	17	15000000	0.21		Q76NM4_Q76NM4_PLAF7	Rab11a	3	3	510000	0.0036
Q8II61_Q8II61_PLAF7	PF11_0313	11	17	27000000	0.37		sp|P11171|41_HUMAN	EPB41	3	3	180000	0.00128
Q8I502_Q8I502_PLAF7	PFL2055w	11	15	37000000	0.51		sp|P62917|RL8_HUMAN	RPL8	3	3	800000	0.00559
Q8ILZ1_Q8ILZ1_PLAF7	PF14_0102	11	14	3500000	0.0478		sp|P68371|TBB4B_HUMAN	TUBB4B	2	4	1000000	0.00733
Q8IKW5_Q8IKW5_PLAF7	PF14_0486	11	13	5100000	0.0703		Q9NFE6_Q9NFE6_PLAF7	PFC0441c	2	3	260000	0.0018
Q8I2X4_Q8I2X4_PLAF7	PFI0875w	11	12	4400000	0.0608		Q8I6Z8_Q8I6Z8_PLAF7	PF13_0096	2	3	50000	0.000349
sp|P04040|CATA_HUMAN	CAT	10	12	2900000	0.04		Q8IBC3_Q8IBC3_PLAF7	PF08_0006	2	3	350000	0.00249
Q7K6A4_Q7K6A4_PLAF7	PfSAMS	10	12	9900000	0.14		Q8IKV6_Q8IKV6_PLAF7	PfRON2	2	2	230000	0.00162
Q8I431_Q8I431_PLAF7	PFE0350c	10	11	7400000	0.1		sp|P07195|LDHB_HUMAN	LDHB	2	2	71000	0.000496
C6KTA4_C6KTA4_PLAF7	PFF1300w	10	11	5600000	0.0779		Q8IAU1_Q8IAU1_PLAF7	PF08_0096	2	2	270000	0.00192
sp|P68871|HBB_HUMAN	HBB	9	150	1700000000	23.43		sp|P11678|PERE_HUMAN	EPX	2	2	220000	0.00153
sp|P02730|B3AT_HUMAN	SLC4A1	9	17	14000000	0.19		O96220_O96220_PLAF7	PFB0635w	2	2	250000	0.00173
Q8I3R0_Q8I3R0_PLAF7	PFE1005w	9	16	65000000	0.9		C0H4W2_C0H4W2_PLAF7	PF08_0049	2	2	240000	0.00166
Q8IDV1_Q8IDV1_PLAF7	PF13_0213	9	10	9200000	0.13		Q8IAN7_Q8IAN7_PLAF7	g-tub	2	2	180000	0.00124
O77395_O77395_PLAF7	PFC0735w	8	22	120000000	1.64		Q8I4T1_VPS26_PLAF7	PFL2415w	2	2	240000	0.00165
Q8IDR9_Q8IDR9_PLAF7	PF13_0228	8	15	12000000	0.17		Q8IJ11_Q8IJ11_PLAF7	PF10_0390	2	2	120000	0.00082
Q8ILL3_Q8ILL3_PLAF7	PF14_0230	8	14	19000000	0.26		O96203_O96203_PLAF7	PFB0550w	2	2	23000000	0.16
Q8I3R6_Q8I3R6_PLAF7	PFE0975c	8	13	22000000	0.31		O97285_O97285_PLAF7	PFC0915w	2	2	140000	0.000993
sp|P00915|CAH1_HUMAN	CA1	8	11	6100000	0.0842		sp|P00738|HPT_HUMAN	HP	2	2	2500000	0.0175
Q8IKF0_Q8IKF0_PLAF7	H45	8	10	4500000	0.0615		Q8IC35_Q8IC35_PLAF7	MAL7P1.12	2	2	110000	0.00078
Q8IJS7_Q8IJS7_PLAF7	PF10_0115	8	9	2000000	0.0275		Q8IBP4_Q8IBP4_PLAF7	MAL7P1.108	2	2	96000	0.000669
sp|P62736|ACTA_HUMAN	ACTA2	7	38	15000000	0.21		Q8ILG6_Q8ILG6_PLAF7	PF14_0277	2	2	200000	0.0014
sp|P63261|ACTG_HUMAN	ACTG1	7	18	10000000	0.14		Q8II16_Q8II16_PLAF7	PF11_0359	2	2	220000	0.00153
sp|P32119|PRDX2_HUMAN	PRDX2	7	14	10000000	0.14		Q8IIQ6_Q8IIQ6_PLAF7	PF11_0112	2	2	300000	0.00212
Q8IIV1_Q8IIV1_PLAF7	PF11_0062	7	14	48000000	0.66		Q8I4V8_Q8I4V8_PLAF7	FKBP35	2	2	200000	0.00137
Q8I4X0_ACT1_PLAF7	PFL2215w	7	12	8300000	0.11		Q8I4R5_Q8I4R5_PLAF7	PFL2505c	2	2	140000	0.00101
Q8IJC6_Q8IJC6_PLAF7	PF10_0272	7	12	5700000	0.0789		Q8III6_Q8III6_PLAF7	PF11_0188	2	2	110000	0.000747
Q8I3T8_Q8I3T8_PLAF7	PFE0850c	7	11	26000000	0.36		C0H5J9_C0H5J9_PLAF7	MAL13P1.308	2	2	92000	0.000647
Q6LFH8_OAT_PLAF7	OAT	7	9	6300000	0.0863		sp|P04114|APOB_HUMAN	APOB	2	2	160000	0.00111
C6KSP9_C6KSP9_PLAF7	PFF0250w	7	9	1700000	0.0233		C6KT64_C6KT64_PLAF7	PFF1095w	2	2	51000	0.000356
C0H5I7_C0H5I7_PLAF7	MAL13P1.283	7	9	540000	0.00738		Q8IDZ9_Q8IDZ9_PLAF7	PF13_0179	1	2	170000	0.00122
Q8I0V4_Q8I0V4_PLAF7	PFL1070c	7	7	1000000	0.0144		Q8I3I5_Q8I3I5_PLAF7	PFE1405c	1	2	300000	0.00207
sp|P69905|HBA_HUMAN	HBA1	6	74	540000000	7.42		sp|Q9H2M9|RBGPR_HUMAN	RAB3GAP2	1	2	2100000	0.0147
Q8IJX8_Q8IJX8_PLAF7	PF10_0063	6	26	19000000	0.26		sp|P0DOY2|IGLC2_HUMAN	IGLC2	1	2	220000	0.00155
Q8IIA2_Q8IIA2_PLAF7	PF11_0272	6	21	35000000	0.48		Q8I1Q2_Q8I1Q2_PLAF7	PFD0895c	1	1	120000	0.000871
Q8II62_Q8II62_PLAF7	PF11_0312	6	10	9500000	0.13		sp|P02751|FINC_HUMAN	FN1	1	1	110000	0.000794
Q8IDQ9_Q8IDQ9_PLAF7	PfPMT	6	9	7600000	0.11		Q8IIS8_Q8IIS8_PLAF7	Rad51	1	1	17000	0.000118
sp|P25311|ZA2G_HUMAN	AZGP1	6	8	3500000	0.0486		sp|P38606|VATA_HUMAN	ATP6V1A	1	1	64000	0.000448
sp|P01024|CO3_HUMAN	C3	6	8	16000000	0.22		Q8I305_Q8I305_PLAF7	PFI0720w	1	1	47000	0.000327
Q8IJD4_RSSA_PLAF7	PF10_0264	6	7	11000000	0.15		Q8IJ39_Q8IJ39_PLAF7	PF10_0361	1	1	85000	0.000592
Q8IEK1_Q8IEK1_PLAF7	MAL13P1.56	6	6	370000	0.00505		sp|P56537|IF6_HUMAN	EIF6	1	1	20000	0.000139
Q8IJA9_Q8IJA9_PLAF7	PF10_0289	6	6	1800000	0.0249		C0H4S8_C0H4S8_PLAF7	MAL8P1.127	1	1	48000	0.000333
Q8I484_Q8I484_PLAF7	RAP2	6	6	180000000	2.46		O96153_O96153_PLAF7	PFB0260w	1	1	19000	0.000136
Q8I3Y8_Q8I3Y8_PLAF7	PFE0585c	6	6	1100000	0.0147		Q8ILP3_Q8ILP3_PLAF7	Pf113	1	1	16000	0.000109
Q8IFP2_Q8IFP2_PLAF7	PFD1055w	6	6	4000000	0.0547		C6KT56_C6KT56_PLAF7	PFF1055c	1	1	28000	0.000198
Q8I5H4_Q8I5H4_PLAF7	PFL1170w	6	6	1200000	0.0165		Q8IKQ7_Q8IKQ7_PLAF7	PF14_0546	1	1	66000	0.00046
Q8ILU3_Q8ILU3_PLAF7	PF14_0151	5	8	3300000	0.046		Q7KQK3_Q7KQK3_PLAF7	PFL0565w	1	1	130000	0.00089
C6KT23_C6KT23_PLAF7	PFF0885w	5	8	3500000	0.0484		Q8IM27_Q8IM27_PLAF7	PF14_0064	1	1	90000	0.000633
sp|P04792|HSPB1_HUMAN	HSPB1	5	7	770000	0.0106		Q8IJM0_Q8IJM0_PLAF7	PF10_0174	1	1	31000	0.000214
sp|P01023|A2MG_HUMAN	A2M	5	7	8100000	0.11		sp|P01619|KV320_HUMAN	IGKV3-20	1	1	83000	0.000581
Q8IJS1_Q8IJS1_PLAF7	PF10_0121	5	7	2100000	0.0289		O77313_O77313_PLAF7	PFC0140c	1	1	59000	0.000414
C6KT50_C6KT50_PLAF7	PFF1025c	5	6	790000	0.0108		O97239_DOP1_PLAF7	PFC0245c	1	1	77000	0.000537
Q7KQL5_TBB_PLAF7	PF10_0084	5	6	1800000	0.0242		C0H5G7_C0H5G7_PLAF7	MAL13P1.385	1	1	44000	0.000309
Q8IKT5_Q8IKT5_PLAF7	PF14_0517	5	6	770000	0.0106		Q8IL07_Q8IL07_PLAF7	CEN2	1	1	160000	0.00112
C6KT76_C6KT76_PLAF7	PFF1155w	5	6	890000	0.0122		C0H5L7_C0H5L7_PLAF7	MAL13P1.352	1	1	83000	0.000578
Q7KQK6_Q7KQK6_PLAF7	Ran	5	5	9000000	0.12		Q8I1X5_Q8I1X5_PLAF7	PFD0265w	1	1	110000	0.000747
sp|P01009|A1AT_HUMAN	SERPINA1	5	5	640000	0.0089		Q8I322_Q8I322_PLAF7	PFI0635c	1	1	43000	0.000299
Q8IAX6_Q8IAX6_PLAF7	PF08_0075	5	5	4300000	0.0595		tr|C8C504|C8C504_HUMAN	HBB	1	1	41000	0.000289
C0H4V6_C0H4V6_PLAF7	MAL8P1.69	5	5	6300000	0.0866		sp|P19827|ITIH1_HUMAN	ITIH1	1	1	180000	0.00123
Q8ILL2_Q8ILL2_PLAF7	PF14_0231	5	5	4800000	0.066		P61074_PCNA_PLAF7	PCNA	1	1	110000	0.000805
C0H4Y6_C0H4Y6_PLAF7	PfPDI-8	5	5	880000	0.0122		Q8IDB7_Q8IDB7_PLAF7	PF13_0315	1	1	150000	0.00102
Q8IJZ7_Q8IJZ7_PLAF7	PF10_0043	5	5	5000000	0.0692		Q8ID38_Q8ID38_PLAF7	MAL13P1.337	1	1	74000	0.000521
Q8IAX8_Q8IAX8_PLAF7	PF08_0074	4	12	6300000	0.0866		Q8II94_Q8II94_PLAF7	PF11_0280	1	1	150000	0.00105
Q8IDM3_Q8IDM3_PLAF7	MAL13P1.237	4	11	2000000	0.0271		Q8I3I0_Q8I3I0_PLAF7	PFE1430c	1	1	76000	0.000531
O97320_O97320_PLAF7	PFC0920w	4	8	32000000	0.45		Q8I272_Q8I272_PLAF7	PfCEN1	1	1	26000	0.000183
Q8IKM5_Q8IKM5_PLAF7	PF14_0579	4	7	14000000	0.19		sp|P12259|FA5_HUMAN	F5	1	1	64000	0.000446
Q8IM10_Q8IM10_PLAF7	PF14_0083	4	6	5900000	0.0817		Q8IJT8_Q8IJT8_PLAF7	PF10_0104	1	1	64000	0.00045
sp|P68104|EF1A1_HUMAN	EEF1A1	4	6	38000000	0.53		Q8IJP3_Q8IJP3_PLAF7	PF10_0149	1	1	100000	0.000698
sp|P11021|GRP78_HUMAN	HSPA5	4	6	3800000	0.0527		Q8IHZ9_KC1_PLAF7	CK1	1	1	100000	0.000705
Q8IBA0_Q8IBA0_PLAF7	PfRACK	4	6	2800000	0.0392		sp|O15078|CE290_HUMAN	CEP290	1	1	150000	0.00102
Q8IDS6_Q8IDS6_PLAF7	PF13_0224	4	6	15000000	0.2		C0H4X1_C0H4X1_PLAF7	MAL8P1.43	1	1	87000	0.000606
sp|P13639|EF2_HUMAN	EEF2	4	6	370000	0.00504		Q8IKN7_Q8IKN7_PLAF7	PF14_0567	1	1	15000	0.000103
O97313_RS3A_PLAF7	MAL3P7.35	4	6	1400000	0.0198		Q8IJN8_Q8IJN8_PLAF7	PF10_0154	1	1	12000	8.1e-05
Q7KQL3_ARF1_PLAF7	ARF1	4	5	1800000	0.0243		Q8I5A9_Q8I5A9_PLAF7	Rab2	1	1	120000	0.00084
O97247_O97247_PLAF7	PFC0285c	4	5	450000	0.00614		sp|P61221|ABCE1_HUMAN	ABCE1	1	1	130000	0.000914
Q76NN7_Q76NN7_PLAF7	PfCyP19	4	5	1100000	0.0152		Q8ILP6_Q8ILP6_PLAF7	PF14_0198	1	1	89000	0.000624
Q8I3T9_Q8I3T9_PLAF7	PFE0845c	4	5	2800000	0.0382		O96271_O96271_PLAF7	PFB0895c	1	1	25000	0.000176
P50250_SAHH_PLAF7	PFE1050w	4	5	2500000	0.0339		sp|P01019|ANGT_HUMAN	AGT	1	1	80000	0.00056
Q8I713_Q8I713_PLAF7	PF11_0106	4	5	4500000	0.0614		C0H5L8_C0H5L8_PLAF7	PF13_0362	1	1	100000	0.000719
Q8I395_Q8I395_PLAF7	PFI0265c	4	4	430000	0.00597		Q8IIU6_RTCB_PLAF7	PF11_0068	1	1	40000	0.000281
sp|P27105|STOM_HUMAN	STOM	4	4	840000	0.0116		Q8I3K0_Q8I3K0_PLAF7	PFE1320w	1	1	15000	0.000103
sp|P04083|ANXA1_HUMAN	ANXA1	4	4	480000	0.0066		Q8IIJ9_CATC_PLAF7	PF11_0174	1	1	43000	0.000303
C6KT34_C6KT34_PLAF7	PFF0940c	4	4	420000	0.00579		sp|Q9H147|TDIF1_HUMAN	DNTTIP1	1	1	100000	0.000702
sp|P02647|APOA1_HUMAN	APOA1	4	4	380000	0.00529		Q8I5B6_Q8I5B6_PLAF7	HslV	1	1	110000	0.000768
Q7KQM4_PLM1_PLAF7	PF14_0076	4	4	1400000	0.0188		O97266_O97266_PLAF7	PFC0635c	1	1	130000	0.000876
sp|P04406|G3P_HUMAN	GAPDH	4	4	1900000	0.0264		Q8ILS7_Q8ILS7_PLAF7	PF14_0167	1	1	58000	0.000404
Q8I485_Q8I485_PLAF7	RAP3	4	4	1700000	0.0239		C0H4T1_C0H4T1_PLAF7	MAL8P1.121:exon:1	1	1	55000	0.000388
Q8IDG2_Q8IDG2_PLAF7	MAL13P1.270	4	4	820000	0.0114		O77310_O77310_PLAF7	RhopH1(3.1)	1	1	7700000	0.0541
C6KST3_C6KST3_PLAF7	PFF0420c	4	4	430000	0.00587		Q8IIC9_Q8IIC9_PLAF7	PF11_0245	1	1	56000	0.000393
Q8IAW0_Q8IAW0_PLAF7	PF08_0087	4	4	430000	0.00598		Q8I5E7_Q8I5E7_PLAF7	PFL1310c	1	1	120000	0.000842
Q8II24_Q8II24_PLAF7	PF11_0351	4	4	50000000	0.69		Q8IL28_Q8IL28_PLAF7	PF14_0421	1	1	57000	0.000398
Q8IIA8_Q8IIA8_PLAF7	PF11_0266	4	4	450000	0.0062		Q8III3_Q8III3_PLAF7	PF11_0191	1	1	62000	0.000435
Q8IM15_Q8IM15_PLAF7	PF14_0078	4	4	640000	0.00882		Q8IDH5_Q8IDH5_PLAF7	PF13_0272	1	1	33000	0.000233
Q8IBI3_Q8IBI3_PLAF7	PF07_0112	4	4	460000	0.00633		sp|Q8NI77|KI18A_HUMAN	KIF18A	1	1	84000	0.000586
Q8I5C4_Q8I5C4_PLAF7	PFL1425w	4	4	530000	0.00736		sp|P21281|VATB2_HUMAN	ATP6V1B2	1	1	66000	0.00046
O97282_O97282_PLAF7	PFC0900w	4	4	530000	0.00725		O96176_O96176_PLAF7	PFB0410c	1	1	25000	0.000174
Q8IIX0_Q8IIX0_PLAF7	PF11_0043	4	4	4400000	0.0606		IgG1_bovine		1	1	220000	0.00151
Q8IIG6_Q8IIG6_PLAF7	PF11_0208	4	4	1200000	0.017		sp|Q5J5C9|DB121_HUMAN	DEFB121	1	1	150000	0.00106
Q8II72_Q8II72_PLAF7	PF11_0302	4	4	1400000	0.0199		sp|Q71DI3|H32_HUMAN	HIST2H3A	1	1	490000	0.00344
Q8II60_Q8II60_PLAF7	PF11_0314	4	4	280000	0.00382		sp|P30825|CTR1_HUMAN	SLC7A1	1	1	2500000	0.0172
Q8IBM9_Q8IBM9_PLAF7	MAL7P1.122	4	4	540000	0.0075		tr|B3KT88|B3KT88_HUMAN		1	1	420000	0.00296
Q8IDJ8_Q8IDJ8_PLAF7	PF13_0262	4	4	340000	0.00475		sp|P00492|HPRT_HUMAN	HPRT1	1	1	82000	0.000571
Q8I3T1_Q8I3T1_PLAF7	PFE0885w	4	4	520000	0.00721		C0H490_C0H490_PLAF7	cGloII	1	1	120000	0.000871
Q8IHU0_Q8IHU0_PLAF7	PF11_0437	3	9	5000000	0.0692		tr|A0A024QZ82|A0A024QZ82_HUMAN	EFHD2	1	1	86000	0.000599
Q8ILE8_Q8ILE8_PLAF7	PF14_0296	3	7	10000000	0.14		sp|P30041|PRDX6_HUMAN	PRDX6	1	1	86000	0.0006
Q8IB51_Q8IB51_PLAF7	PF08_0039	3	7	3400000	0.0474		sp|Q63HM9|PLCX3_HUMAN	PLCXD3	1	1	150000	0.00105
C0H5C2_C0H5C2_PLAF7	MAL13P1.92	3	6	13000000	0.17		Q8IHR4_Q8IHR4_PLAF7	dyn1	26	42	31000000	0.21
Q8IKL9_Q8IKL9_PLAF7	PF14_0585	3	6	4300000	0.0587		Q8IC05_Q8IC05_PLAF7	PF07_0029	24	39	16000000	0.11
Q8IBQ5_Q8IBQ5_PLAF7	PF07_0080	3	6	5600000	0.0777		Q8IB24_Q8IB24_PLAF7	PF08_0054	20	33	27000000	0.19
Q8IK90_Q8IK90_PLAF7	PF14_0716	3	5	550000	0.00755		P27362_PGK_PLAF7	PGK	19	23	8800000	0.0613
sp|Q96KK5|H2A1H_HUMAN	HIST1H2AH	3	5	31000000	0.42		sp|P02730|B3AT_HUMAN	SLC4A1	16	46	40000000	0.28
Q8IBV7_Q8IBV7_PLAF7	PF07_0054	3	4	5600000	0.0766		Q8I0P6_Q8I0P6_PLAF7	PF13_0304	16	33	81000000	0.57
O77323_TCPH_PLAF7	MAL3P3.6	3	4	290000	0.00395		Q8IJN7_ENO_PLAF7	ENO	16	21	19000000	0.13
sp|P11142|HSP7C_HUMAN	HSPA8	3	4	1100000	0.0145		Q8I2X4_Q8I2X4_PLAF7	PFI0875w	15	16	6700000	0.0469
sp|P30043|BLVRB_HUMAN	BLVRB	3	4	490000	0.00679		sp|P16157|ANK1_HUMAN	ANK1	15	15	3800000	0.0263
Q8ID50_Q8ID50_PLAF7	PF13_0346	3	4	4300000	0.0595		C0H571_C0H571_PLAF7	RhopH2	15	15	2600000	0.018
Q8IIV2_Q8IIV2_PLAF7	PF11_0061	3	4	8900000	0.12		Q8IKH8_Q8IKH8_PLAF7	PF14_0627	14	71	300000000	2.08
Q8IE85_Q8IE85_PLAF7	PF13_0129	3	4	5600000	0.077		Q8IKK7_Q8IKK7_PLAF7	GAPDH	14	18	24000000	0.17
Q8IM23_Q8IM23_PLAF7	PF14_0068	3	4	570000	0.00787		Q7KQL9_ALF_PLAF7	PF14_0425	14	17	8600000	0.0605
Q8IET7_Q8IET7_PLAF7	PF13_0014	3	4	3200000	0.0437		Q8I4X0_ACT1_PLAF7	PFL2215w	13	21	17000000	0.12
sp|P02042|HBD_HUMAN	HBD	3	3	4400000	0.061		Q8ILZ1_Q8ILZ1_PLAF7	PF14_0102	13	17	6600000	0.0463
Q8II43_Q8II43_PLAF7	PF11_0331	3	3	160000	0.00219		Q8IKW5_Q8IKW5_PLAF7	PF14_0486	13	14	5800000	0.0408
Q8IJV6_Q8IJV6_PLAF7	PF10_0086	3	3	180000	0.00246		sp|P68871|HBB_HUMAN	HBB	11	191	3700000000	26.04
sp|P07355|ANXA2_HUMAN	ANXA2	3	3	440000	0.00608		Q8I3U6_Q8I3U6_PLAF7	PFE0810c	11	33	140000000	1.01
sp|P10909|CLUS_HUMAN	CLU	3	3	610000	0.00846		Q8IDV1_Q8IDV1_PLAF7	PF13_0213	11	20	21000000	0.14
sp|P02788|TRFL_HUMAN	LTF	3	3	660000	0.00911		Q8IIU8_Q8IIU8_PLAF7	PF11_0065	11	20	34000000	0.24
SAV1_STRVL	0	3	3	460000	0.00641		Q8IJN9_Q8IJN9_PLAF7	PF10_0153	11	17	2200000	0.0155
Q8IJ34_Q8IJ34_PLAF7	PF10_0366	3	3	320000	0.00444		Q8II61_Q8II61_PLAF7	PF11_0313	11	15	22000000	0.15
Q8I3M5_Q8I3M5_PLAF7	PFE1195w	3	3	450000	0.00619		Q7K6A4_Q7K6A4_PLAF7	PfSAMS	11	15	14000000	0.0983
Q8IJV7_Q8IJV7_PLAF7	PF10_0085	3	3	220000	0.003		Q6LFH8_OAT_PLAF7	OAT	11	14	8600000	0.0604
Q8IDN4_Q8IDN4_PLAF7	MAL13P1.233	3	3	1000000	0.014		Q8IKF0_Q8IKF0_PLAF7	H45	11	14	12000000	0.0806
Q8IJN9_Q8IJN9_PLAF7	PF10_0153	3	3	330000	0.00462		Q8II24_Q8II24_PLAF7	PF11_0351	11	12	33000000	0.23
Q6ZMA8_Q6ZMA8_PLAF7	PFD0305c	3	3	230000	0.00312		Q8I0V4_Q8I0V4_PLAF7	PFL1070c	11	11	2200000	0.0157
sp|P06733|ENOA_HUMAN	ENO1	3	3	390000	0.00545		Q8IJS7_Q8IJS7_PLAF7	PF10_0115	11	11	3200000	0.0225
sp|P16157|ANK1_HUMAN	ANK1	3	3	290000	0.00401		C6KSP9_C6KSP9_PLAF7	PFF0250w	11	11	5300000	0.0373
Q8ILI6_AN32_PLAF7	PF14_0257	3	3	330000	0.00459		Q76NM3_Q76NM3_PLAF7	PfLDH	10	19	26000000	0.18
sp|P62987|RL40_HUMAN	UBA52	3	3	2400000	0.0334		Q8IAX5_Q8IAX5_PLAF7	PF08_0076	10	16	55000000	0.39
Q8IJD0_Q8IJD0_PLAF7	PF10_0268	3	3	1000000	0.0141		Q8ILL3_Q8ILL3_PLAF7	PF14_0230	10	15	28000000	0.2
Q8I6V3_Q8I6V3_PLAF7	PF14_0077	3	3	580000	0.00801		Q8IDR9_Q8IDR9_PLAF7	PF13_0228	10	13	13000000	0.0883
sp|P07384|CAN1_HUMAN	CAPN1	3	3	270000	0.0037		Q8I431_Q8I431_PLAF7	PFE0350c	10	12	9000000	0.0633
sp|P02787|TRFE_HUMAN	TF	3	3	290000	0.00406		sp|P01024|CO3_HUMAN	C3	10	11	3600000	0.0254
sp|P10599|THIO_HUMAN	TXN	3	3	1800000	0.0253		Q8IJZ7_Q8IJZ7_PLAF7	PF10_0043	10	10	6800000	0.0478
sp|P62805|H4_HUMAN	HIST1H4A	3	3	1900000	0.0269		Q8I3R0_Q8I3R0_PLAF7	PFE1005w	9	19	88000000	0.61
Q8II01_Q8II01_PLAF7	TSN	3	3	1000000	0.0143		sp|P32119|PRDX2_HUMAN	PRDX2	9	15	11000000	0.0788
C0H516_C0H516_PLAF7	Rab7	3	3	280000	0.00391		Q8I502_Q8I502_PLAF7	PFL2055w	9	11	20000000	0.14
Q8IL80_Q8IL80_PLAF7	TPx1	3	3	480000	0.00662		Q8IAX6_Q8IAX6_PLAF7	PF08_0075	9	11	5200000	0.0366
sp|P08311|CATG_HUMAN	CTSG	3	3	340000	0.00475		Q8I0V3_Q8I0V3_PLAF7	PFL1545c	9	9	1300000	0.00911
Q8I0V3_Q8I0V3_PLAF7	PFL1545c	3	3	330000	0.00452		Q8ILE8_Q8ILE8_PLAF7	PF14_0296	8	19	23000000	0.16
Q8I6Z4_Q8I6Z4_PLAF7	MAL13P1.344	3	3	110000	0.00156		Q8I3R6_Q8I3R6_PLAF7	PFE0975c	8	15	22000000	0.15
Q8IL11_Q8IL11_PLAF7	LAP	3	3	840000	0.0116		sp|P00915|CAH1_HUMAN	CA1	8	12	10000000	0.0704
sp|P01857|IGHG1_HUMAN	IGHG1	3	3	1500000	0.02		sp|P27105|STOM_HUMAN	STOM	8	10	5800000	0.0403
Q8IIR7_Q8IIR7_PLAF7	ERC	3	3	450000	0.0062		Q8IFP2_Q8IFP2_PLAF7	PFD1055w	8	10	9600000	0.0675
Q8ILA4_Q8ILA4_PLAF7	PF14_0341	3	3	1100000	0.0145		C0H5I7_C0H5I7_PLAF7	MAL13P1.283	8	9	730000	0.00514
Q8IBQ6_Q8IBQ6_PLAF7	PF07_0079	3	3	2200000	0.0307		C6KTA4_C6KTA4_PLAF7	PFF1300w	8	9	5300000	0.0374
Q8IIC4_Q8IIC4_PLAF7	PF11_0250	3	3	430000	0.00597		Q8IKT5_Q8IKT5_PLAF7	PF14_0517	8	9	940000	0.00657
Q8ILY9_Q8ILY9_PLAF7	PF14_0104	3	3	530000	0.0073		Q8I395_Q8I395_PLAF7	PFI0265c	8	8	1500000	0.0107
Q8ILI2_Q8ILI2_PLAF7	PF14_0261	3	3	840000	0.0115		sp|P04040|CATA_HUMAN	CAT	8	8	1800000	0.0127
C0H571_C0H571_PLAF7	RhopH2	3	3	740000	0.0102		Q8I3Y8_Q8I3Y8_PLAF7	PFE0585c	8	8	1300000	0.009
Q76NM6_VATA_PLAF7	vapA	3	3	370000	0.00505		sp|P69905|HBA_HUMAN	HBA1	7	206	5900000000	41.5
Q8IHS5_Q8IHS5_PLAF7	PF11_0454	3	3	1600000	0.0217		sp|P62736|ACTA_HUMAN	ACTA2	7	33	16000000	0.11
Q8IIV8_Q8IIV8_PLAF7	PF11_0055	3	3	240000	0.00325		Q8IJX8_Q8IJX8_PLAF7	PF10_0063	7	20	14000000	0.097
Q8I2X0_Q8I2X0_PLAF7	PFI0895c	3	3	490000	0.00677		Q8IIA2_Q8IIA2_PLAF7	PF11_0272	7	16	39000000	0.28
O77381_O77381_PLAF7	PFC0775w	3	3	2200000	0.0303		Q8IJC6_Q8IJC6_PLAF7	PF10_0272	7	15	7900000	0.0551
Q8ILK3_Q8ILK3_PLAF7	PF14_0240	2	6	3100000	0.0423		Q8IDB0_Q8IDB0_PLAF7	PF13_0316	7	11	7100000	0.0497
Q8I2Z8_Q8I2Z8_PLAF7	PFI0755c	2	4	87000	0.0012		Q8IL02_Q8IL02_PLAF7	PF14_0448	7	10	11000000	0.0757
Q8I1S0_Q8I1S0_PLAF7	sar1	2	4	990000	0.0136		Q7KQM4_PLM1_PLAF7	PF14_0076	7	8	1200000	0.00841
sp|P0DOX7|IGK_HUMAN	0	2	4	540000	0.00741		C0H4Y6_C0H4Y6_PLAF7	PfPDI-8	7	8	1300000	0.00898
Q8IK02_Q8IK02_PLAF7	PF10_0038	2	4	11000000	0.15		Q7KQK6_Q7KQK6_PLAF7	Ran	7	7	7800000	0.0547
Q8IE09_Q8IE09_PLAF7	PF13_0171	2	4	1400000	0.0198		Q8IEK1_Q8IEK1_PLAF7	MAL13P1.56	7	7	460000	0.00319
sp|P05090|APOD_HUMAN	APOD	2	4	2000000	0.027		Q8IIV1_Q8IIV1_PLAF7	PF11_0062	6	14	35000000	0.24
C6KSV0_C6KSV0_PLAF7	PFF0510w	2	4	9200000	0.13		Q7KQL5_TBB_PLAF7	PF10_0084	6	9	3400000	0.0241
sp|O75223|GGCT_HUMAN	GGCT	2	3	1400000	0.0187		Q8IJD4_RSSA_PLAF7	PF10_0264	6	9	16000000	0.11
Q8ILV2_Q8ILV2_PLAF7	PF14_0141	2	3	2200000	0.0307		Q8IKM5_Q8IKM5_PLAF7	PF14_0579	6	8	14000000	0.0953
Q8I467_CADF1_PLAF7	PFE0165w	2	3	83000	0.00115		Q8IAX8_Q8IAX8_PLAF7	PF08_0074	6	8	5000000	0.0353
Q8IJ74_Q8IJ74_PLAF7	PF10_0325	2	3	300000	0.00412		C6KT50_C6KT50_PLAF7	PFF1025c	6	7	1600000	0.011
sp|P34931|HS71L_HUMAN	HSPA1L	2	3	3100000	0.0421		C6KT34_C6KT34_PLAF7	PFF0940c	6	7	750000	0.00523
Q8IDK7_Q8IDK7_PLAF7	PF13_0257	2	3	80000	0.0011		Q8IE67_Q8IE67_PLAF7	PF13_0143	6	7	1500000	0.0102
Q8IL58_Q8IL58_PLAF7	PF14_0391	2	3	2100000	0.0284		Q8IM16_Q8IM16_PLAF7	PF14_0075	6	7	2900000	0.0204
sp|Q13228|SBP1_HUMAN	SELENBP1	2	3	220000	0.0031		Q8I2Z8_Q8I2Z8_PLAF7	PFI0755c	6	7	320000	0.00224
C0H551_C0H551_PLAF7	PFI1110w	2	3	260000	0.00354		Q8II01_Q8II01_PLAF7	TSN	6	7	2100000	0.0147
Q8IJW0_Q8IJW0_PLAF7	PF10_0081	2	3	260000	0.00363		Q8ILL2_Q8ILL2_PLAF7	PF14_0231	6	7	5800000	0.0409
Q8I463_Q8I463_PLAF7	PFE0185c	2	3	1500000	0.0202		Q8I5R7_SYP_PLAF7	proRS	6	7	620000	0.00437
Q8II73_Q8II73_PLAF7	PF11_0301	2	3	320000	0.00446		Q8I484_Q8I484_PLAF7	RAP2	6	6	3100000	0.0217
Q8I3B0_Q8I3B0_PLAF7	PFI0190w	2	3	630000	0.00874		Q76NM6_VATA_PLAF7	vapA	6	6	590000	0.00413
Q8IJK8_Q8IJK8_PLAF7	PF10_0187	2	3	2000000	0.027		Q8II43_Q8II43_PLAF7	PF11_0331	6	6	570000	0.00402
Q8I3L4_Q8I3L4_PLAF7	PfACS10	2	3	890000	0.0122		sp|P02788|TRFL_HUMAN	LTF	6	6	3200000	0.0224
Q8IHT9_Q8IHT9_PLAF7	PF11_0438	2	3	5000000	0.0696		Q8I5C4_Q8I5C4_PLAF7	PFL1425w	6	6	850000	0.00594
Q8ILN8_Q8ILN8_PLAF7	PF14_0205	2	3	1200000	0.0165		Q8I5H4_Q8I5H4_PLAF7	PFL1170w	6	6	1500000	0.0108
sp|P30086|PEBP1_HUMAN	PEBP1	2	2	170000	0.00237		sp|P02671|FIBA_HUMAN	FGA	6	6	1700000	0.0119
O97250_O97250_PLAF7	PFC0300c	2	2	540000	0.00745		Q8IM10_Q8IM10_PLAF7	PF14_0083	5	8	10000000	0.073
Q8IB66_Q8IB66_PLAF7	MAL8P1.40	2	2	210000	0.00288		Q8IDQ9_Q8IDQ9_PLAF7	PfPMT	5	8	8700000	0.0609
sp|P14625|ENPL_HUMAN	HSP90B1	2	2	1200000	0.0161		Q8I3T9_Q8I3T9_PLAF7	PFE0845c	5	8	5800000	0.0403
C0H4A6_C0H4A6_PLAF7	PFD0770c	2	2	560000	0.00772		Q8IBQ5_Q8IBQ5_PLAF7	PF07_0080	5	8	8700000	0.0612
Q8IM16_Q8IM16_PLAF7	PF14_0075	2	2	450000	0.00622		Q8IDS6_Q8IDS6_PLAF7	PF13_0224	5	7	21000000	0.15
Q7KWJ5_Q7KWJ5_PLAF7	HT1	2	2	230000	0.00312		sp|P01023|A2MG_HUMAN	A2M	5	7	4900000	0.0345
sp|P33778|H2B1B_HUMAN	HIST1H2BB	2	2	640000	0.00886		Q8IBT2_Q8IBT2_PLAF7	MAL7P1.81	5	6	760000	0.00535
Q8I3X4_Q8I3X4_PLAF7	PFE0660c	2	2	290000	0.004		Q8IL11_Q8IL11_PLAF7	LAP	5	6	17000000	0.12
Q8ILU8_Q8ILU8_PLAF7	PF14_0146	2	2	170000	0.00229		Q7KQL3_ARF1_PLAF7	ARF1	5	5	1500000	0.0102
sp|Q8TAA3|PSA7L_HUMAN	PSMA8	2	2	280000	0.00381		sp|P01009|A1AT_HUMAN	SERPINA1	5	5	580000	0.00407
Q9TY94_Q9TY94_PLAF7	UAP56	2	2	500000	0.00689		Q8IAW0_Q8IAW0_PLAF7	PF08_0087	5	5	710000	0.00495
Q8IBT2_Q8IBT2_PLAF7	MAL7P1.81	2	2	210000	0.00296		Q8IJA9_Q8IJA9_PLAF7	PF10_0289	5	5	1700000	0.0116
C6KT13_C6KT13_PLAF7	PFF0835w	2	2	380000	0.00519		Q8II60_Q8II60_PLAF7	PF11_0314	5	5	360000	0.00249
C0H4U4_C0H4U4_PLAF7	MAL8P1.95	2	2	2100000	0.0288		Q8IIX0_Q8IIX0_PLAF7	PF11_0043	5	5	2500000	0.0176
sp|P61204|ARF3_HUMAN	ARF3	2	2	1000000	0.0138		Q8IAM0_Q8IAM0_PLAF7	PF08_0132	5	5	430000	0.00301
sp|P01876|IGHA1_HUMAN	IGHA1	2	2	950000	0.0131		Q8IBA0_Q8IBA0_PLAF7	PfRACK	5	5	2200000	0.0155
Q8I2Q0_Q8I2Q0_PLAF7	PFI1270w	2	2	510000	0.00698		sp|P02647|APOA1_HUMAN	APOA1	5	5	330000	0.00228
sp|P28066|PSA5_HUMAN	PSMA5	2	2	170000	0.00231		Q8IC01_Q8IC01_PLAF7	PF07_0033	5	5	700000	0.00489
sp|P19823|ITIH2_HUMAN	ITIH2	2	2	2100000	0.0293		Q8I485_Q8I485_PLAF7	RAP3	5	5	3500000	0.0244
Q8IDI5_Q8IDI5_PLAF7	PF13_0268	2	2	840000	0.0116		Q8IBI3_Q8IBI3_PLAF7	PF07_0112	5	5	1500000	0.0107
O96258_O96258_PLAF7	PFB0830w	2	2	690000	0.00947		C6KST5_C6KST5_PLAF7	PFF0430w	5	5	930000	0.00652
C6KT55_C6KT55_PLAF7	PFF1050w	2	2	100000	0.00139		Q8IIG6_Q8IIG6_PLAF7	PF11_0208	5	5	1400000	0.00974
sp|P11166|GTR1_HUMAN	SLC2A1	2	2	930000	0.0129		Q8IL88_Q8IL88_PLAF7	PF14_0359	5	5	710000	0.00494
sp|P00918|CAH2_HUMAN	CA2	2	2	130000	0.00177		Q8I3T1_Q8I3T1_PLAF7	PFE0885w	5	5	920000	0.00644
sp|P28074|PSB5_HUMAN	PSMB5	2	2	200000	0.0027		Q8IET7_Q8IET7_PLAF7	PF13_0014	5	5	3600000	0.025
Q7K6A9_Q7K6A9_PLAF7	MAL8P1.142	2	2	300000	0.00418		C6KT23_C6KT23_PLAF7	PFF0885w	4	9	4000000	0.028
Q8IBP0_Q8IBP0_PLAF7	PF07_0087	2	2	210000	0.00284		Q8IB66_Q8IB66_PLAF7	MAL8P1.40	4	8	990000	0.0069
sp|Q96DA0|ZG16B_HUMAN	ZG16B	2	2	500000	0.00686		Q8IKL9_Q8IKL9_PLAF7	PF14_0585	4	8	7300000	0.0508
Q8I2W3_Q8I2W3_PLAF7	PFI0930c	2	2	430000	0.00593		Q76NN7_Q76NN7_PLAF7	PfCyP19	4	7	1400000	0.0101
Q8IIT3_Q8IIT3_PLAF7	PF11_0524	2	2	310000	0.00432		Q8IDM3_Q8IDM3_PLAF7	MAL13P1.237	4	7	1200000	0.00866
Q8IE67_Q8IE67_PLAF7	PF13_0143	2	2	690000	0.00947		Q8IK02_Q8IK02_PLAF7	PF10_0038	4	7	24000000	0.17
O97319_O97319_PLAF7	PFC0870w	2	2	120000	0.00168		O97313_RS3A_PLAF7	MAL3P7.35	4	7	2100000	0.0149
Q8IAM0_Q8IAM0_PLAF7	PF08_0132	2	2	140000	0.002		Q8IIV2_Q8IIV2_PLAF7	PF11_0061	4	6	9000000	0.0631
Q8I5H7_Q8I5H7_PLAF7	GTP-CH	2	2	290000	0.004		IGH1M_MOUSE	Ighg1	4	6	4800000	0.0336
C6KSY6_C6KSY6_PLAF7	PFF0700c	2	2	860000	0.0118		Q8IE85_Q8IE85_PLAF7	PF13_0129	4	5	4600000	0.0322
C6KSX2_C6KSX2_PLAF7	PFF0625w	2	2	160000	0.0022		sp|P00918|CAH2_HUMAN	CA2	4	5	890000	0.00622
sp|P14618|KPYM_HUMAN	PKM	2	2	260000	0.00365		Q8ILY9_Q8ILY9_PLAF7	PF14_0104	4	5	1300000	0.00884
C0H4K5_C0H4K5_PLAF7	MAL7P1.18	2	2	180000	0.00255		C0H4U4_C0H4U4_PLAF7	MAL8P1.95	4	5	1200000	0.0084
Q8IIR9_Q8IIR9_PLAF7	CK2alpha	2	2	270000	0.00373		O97247_O97247_PLAF7	PFC0285c	4	5	520000	0.00364
C0H4U5_C0H4U5_PLAF7	PF08_0081	2	2	240000	0.00338		sp|P16452|EPB42_HUMAN	EPB42	4	5	1100000	0.0076
C6S3J6_C6S3J6_PLAF7	PF14_0575a	2	2	910000	0.0126		C6KST3_C6KST3_PLAF7	PFF0420c	4	5	600000	0.00418
O77396_O77396_PLAF7	PFC0745c	2	2	200000	0.00269		sp|Q13228|SBP1_HUMAN	SELENBP1	4	5	430000	0.00304
tr|E3Q1I1|E3Q1I1_HUMAN	HLA-C	1	46	1100000000	15.02		Q8IJW0_Q8IJW0_PLAF7	PF10_0081	4	5	680000	0.00473
sp|P62263|RS14_HUMAN	RPS14	1	7	29000000	0.4		sp|P25311|ZA2G_HUMAN	AZGP1	4	5	1600000	0.0113
sp|P12724|ECP_HUMAN	RNASE3	1	5	15000000	0.21		sp|P11166|GTR1_HUMAN	SLC2A1	4	5	2300000	0.0162
sp|P62269|RS18_HUMAN	RPS18	1	5	10000000	0.14		Q8I3B0_Q8I3B0_PLAF7	PFI0190w	4	5	1100000	0.00753
sp|Q8NFT6|DBF4B_HUMAN	DBF4B	1	4	38000000	0.52		Q8I6Z4_Q8I6Z4_PLAF7	MAL13P1.344	4	5	370000	0.00257
O96244_O96244_PLAF7	PFB0755w	1	4	1500000	0.0207		O97320_O97320_PLAF7	PFC0920w	4	5	16000000	0.12
C6KT18_C6KT18_PLAF7	PFF0860c	1	4	6900000	0.0958		O77381_O77381_PLAF7	PFC0775w	4	5	2900000	0.0206
Q8IKA6_Q8IKA6_PLAF7	PF14_0700	1	3	220000	0.00297		Q8ILN8_Q8ILN8_PLAF7	PF14_0205	4	5	3900000	0.0273
sp|P61626|LYSC_HUMAN	LYZ	1	3	6000000	0.0822		Q6ZMA8_Q6ZMA8_PLAF7	PFD0305c	4	4	310000	0.00217
sp|P01834|IGKC_HUMAN	IGKC	1	3	750000	0.0103		C6KT76_C6KT76_PLAF7	PFF1155w	4	4	920000	0.00643
sp|Q8IUE6|H2A2B_HUMAN	HIST2H2AB	1	3	5200000	0.0719		O97250_O97250_PLAF7	PFC0300c	4	4	1500000	0.0103
Q8IL88_Q8IL88_PLAF7	PF14_0359	1	3	3200000	0.0437		Q8IK90_Q8IK90_PLAF7	PF14_0716	4	4	390000	0.00275
Q7K6A5_Q7K6A5_PLAF7	PfMDR1	1	2	89000	0.00123		C0H4V6_C0H4V6_PLAF7	MAL8P1.69	4	4	3900000	0.0277
Q8IB14_Q8IB14_PLAF7	PfHMGB2	1	2	430000	0.00591		sp|P08311|CATG_HUMAN	CTSG	4	4	1200000	0.00814
sp|P35030|TRY3_HUMAN	PRSS3	1	2	7200000	0.099		Q8IL80_Q8IL80_PLAF7	TPx1	4	4	1000000	0.00712
Q8I5C5_Q8I5C5_PLAF7	MIF	1	2	620000	0.00852		C6KT13_C6KT13_PLAF7	PFF0835w	4	4	640000	0.00447
Q8ILT0_Q8ILT0_PLAF7	PF14_0164	1	2	230000	0.00314		Q8IIR7_Q8IIR7_PLAF7	ERC	4	4	850000	0.00594
sp|P38646|GRP75_HUMAN	HSPA9	1	2	1800000	0.0245		Q8I713_Q8I713_PLAF7	PF11_0106	4	4	2900000	0.0206
tr|Q9UK54|Q9UK54_HUMAN	HBB	1	2	360000	0.00503		Q8IBM9_Q8IBM9_PLAF7	MAL7P1.122	4	4	490000	0.00342
Q8I603_Q8I603_PLAF7	PFL0210c	1	2	970000	0.0134		Q8IEM3_Q8IEM3_PLAF7	PF13_0049	4	4	2100000	0.0148
Q8IJW4_Q8IJW4_PLAF7	PF10_0077	1	2	120000	0.00167		Q8ID50_Q8ID50_PLAF7	PF13_0346	3	8	6500000	0.0457
O97248_O97248_PLAF7	PFC0290w	1	2	4400000	0.0608		Q8IHU0_Q8IHU0_PLAF7	PF11_0437	3	8	4100000	0.0285
O77336_O77336_PLAF7	PFC0425w	1	2	110000	0.00146		sp|P02042|HBD_HUMAN	HBD	3	5	7300000	0.051
Q8IAU3_Q8IAU3_PLAF7	DHPS	1	2	34000	0.000464		Q8IBV7_Q8IBV7_PLAF7	PF07_0054	3	5	7200000	0.0503
sp|P12270|TPR_HUMAN	TPR	1	2	34000	0.000469		Q8II62_Q8II62_PLAF7	PF11_0312	3	5	5200000	0.0367
sp|P01591|IGJ_HUMAN	JCHAIN	1	2	190000	0.00266		Q8IB51_Q8IB51_PLAF7	PF08_0039	3	5	1800000	0.0125
sp|P39023|RL3_HUMAN	RPL3	1	2	810000	0.0111		Q8IJV6_Q8IJV6_PLAF7	PF10_0086	3	4	390000	0.00271
C0H4K8_C0H4K8_PLAF7	MAL7P1.300	1	2	700000	0.00968		sp|P04083|ANXA1_HUMAN	ANXA1	3	4	360000	0.00254
sp|P62241|RS8_HUMAN	RPS8	1	1	1500000	0.0212		O97282_O97282_PLAF7	PFC0900w	3	4	710000	0.00494
Q8IDV0_Q8IDV0_PLAF7	PF13_0214	1	1	78000	0.00108		Q9TY95_SERA_PLAF7	SERA	3	4	220000	0.00157
sp|P07478|TRY2_HUMAN	PRSS2	1	1	3900000	0.0535		sp|P0C0L4|CO4A_HUMAN	C4A	3	4	320000	0.00226
Q6ZLZ9_Q6ZLZ9_PLAF7	PFI0180w	1	1	370000	0.00504		Q8ILV2_Q8ILV2_PLAF7	PF14_0141	3	4	5900000	0.0415
Q8IKL5_Q8IKL5_PLAF7	PF14_0589	1	1	18000	0.000242		C6KTB1_C6KTB1_PLAF7	PFF1335c	3	4	1200000	0.00841
Q8IKC9_Q8IKC9_PLAF7	PF14_0676	1	1	24000	0.000325		Q8I2X3_Q8I2X3_PLAF7	GAP50	3	4	830000	0.00581
C6KSV3_C6KSV3_PLAF7	PfTK	1	1	79000	0.00109		sp|Q96KK5|H2A1H_HUMAN	HIST1H2AH	3	4	16000000	0.11
Q8I374_Q8I374_PLAF7	PFI0370c	1	1	120000	0.0016		sp|P62987|RL40_HUMAN	UBA52	3	4	2600000	0.0179
C0H570_C0H570_PLAF7	PFI1435w	1	1	240000	0.00327		sp|P01857|IGHG1_HUMAN	IGHG1	3	4	2700000	0.0186
sp|P02771|FETA_HUMAN	AFP	1	1	50000	0.000693		Q8IBQ6_Q8IBQ6_PLAF7	PF07_0079	3	4	3700000	0.026
sp|O60271|JIP4_HUMAN	SPAG9	1	1	25000	0.000345		Q8IJV7_Q8IJV7_PLAF7	PF10_0085	3	3	400000	0.0028
sp|P13929|ENOB_HUMAN	ENO3	1	1	1400000	0.019		sp|P30043|BLVRB_HUMAN	BLVRB	3	3	430000	0.003
sp|P13804|ETFA_HUMAN	ETFA	1	1	87000	0.0012		sp|P69891|HBG1_HUMAN	HBG1	3	3	740000	0.00518
Q8I1V1_Q8I1V1_PLAF7	PFD0665c	1	1	19000	0.000269		Q8I3X4_Q8I3X4_PLAF7	PFE0660c	3	3	330000	0.00229
Q8I2Y5_Q8I2Y5_PLAF7	PFI0820c	1	1	41000	0.000559		Q8IDN4_Q8IDN4_PLAF7	MAL13P1.233	3	3	1000000	0.00697
sp|P01011|AACT_HUMAN	SERPINA3	1	1	66000	0.000917		Q8I6V3_Q8I6V3_PLAF7	PF14_0077	3	3	1100000	0.00774
Q9NLB2_Q9NLB2_PLAF7	GRX1	1	1	52000	0.000721		Q8ILC1_STI1L_PLAF7	PF14_0324	3	3	260000	0.00179
Q8IKR1_Q8IKR1_PLAF7	PF14_0541	1	1	280000	0.00381		Q8IEQ1_Q8IEQ1_PLAF7	PF13_0033	3	3	260000	0.00184
O77325_O77325_PLAF7	PFC0365w	1	1	37000	0.000507		C0H4A6_C0H4A6_PLAF7	PFD0770c	3	3	900000	0.00628
Q8IKP1_Q8IKP1_PLAF7	PF14_0563	1	1	31000	0.000427		Q8ILB6_Q8ILB6_PLAF7	PF14_0329	3	3	430000	0.00303
Q8IDG3_Q8IDG3_PLAF7	PF13_0282	1	1	48000	0.000657		sp|P04406|G3P_HUMAN	GAPDH	3	3	1100000	0.0076
Q8I535_Q8I535_PLAF7	ACS11	1	1	84000	0.00116		sp|P62805|H4_HUMAN	HIST1H4A	3	3	3600000	0.0254
Q8I3Z5_TCTP_PLAF7	TCTP	1	1	81000	0.00111		Q8I2Q0_Q8I2Q0_PLAF7	PFI1270w	3	3	770000	0.00541
Q8IJX3_Q8IJX3_PLAF7	PF10_0068	1	1	140000	0.0019		Q8ILI6_AN32_PLAF7	PF14_0257	3	3	600000	0.00424
sp|P16452|EPB42_HUMAN	EPB42	1	1	160000	0.00216		Q8IIR9_Q8IIR9_PLAF7	CK2alpha	3	3	590000	0.00415
Q8I566_Q8I566_PLAF7	PFL1720w	1	1	170000	0.00233		Q8I2B1_Q8I2B1_PLAF7	PFA_0145c	3	3	330000	0.00229
Q8ILB6_Q8ILB6_PLAF7	PF14_0329	1	1	610000	0.00839		sp|P06733|ENOA_HUMAN	ENO1	3	3	180000	0.00125
sp|P05543|THBG_HUMAN	SERPINA7	1	1	97000	0.00134		Q8IDI5_Q8IDI5_PLAF7	PF13_0268	3	3	1600000	0.011
sp|P10619|PPGB_HUMAN	CTSA	1	1	140000	0.00198		Q8I2X0_Q8I2X0_PLAF7	PFI0895c	3	3	590000	0.00412
sp|P0CG04|IGLC1_HUMAN	IGLC1	1	1	120000	0.00166		Q8II73_Q8II73_PLAF7	PF11_0301	3	3	330000	0.00234
Q8ID28_Q8ID28_PLAF7	MAL13P1.343	1	1	100000	0.00143		Q8IM15_Q8IM15_PLAF7	PF14_0078	3	3	530000	0.00372
sp|P02679|FIBG_HUMAN	FGG	1	1	59000	0.000811		Q8IL58_Q8IL58_PLAF7	PF14_0391	3	3	1100000	0.0075
sp|P69891|HBG1_HUMAN	HBG1	1	1	300000	0.00413		sp|Q96DA0|ZG16B_HUMAN	ZG16B	3	3	830000	0.00582
sp|P60174|TPIS_HUMAN	TPI1	1	1	45000	0.000614		Q8IIU3_Q8IIU3_PLAF7	PF11_0071	3	3	230000	0.00158
sp|P35754|GLRX1_HUMAN	GLRX	1	1	110000	0.00146		Q8ILQ3_Q8ILQ3_PLAF7	PF14_0191	3	3	260000	0.00185
sp|P02671|FIBA_HUMAN	FGA	1	1	91000	0.00125		P50250_SAHH_PLAF7	PFE1050w	3	3	380000	0.00263
Q8ILK2_Q8ILK2_PLAF7	PF14_0241	1	1	650000	0.00894		Q8IFM0_Q8IFM0_PLAF7	PFD1170c	3	3	540000	0.00379
Q8IE84_Q8IE84_PLAF7	PF13_0130	1	1	73000	0.00101		Q8IES0_Q8IES0_PLAF7	PF13_0021	3	3	560000	0.00395
Q8IM19_Q8IM19_PLAF7	PF14_0072	1	1	53000	0.000736		Q8IHS5_Q8IHS5_PLAF7	PF11_0454	3	3	1400000	0.00975
sp|Q12873|CHD3_HUMAN	CHD3	1	1	670000	0.00924		sp|P19823|ITIH2_HUMAN	ITIH2	3	3	3000000	0.0211
Q8IIA4_Q8IIA4_PLAF7	PF11_0270	1	1	16000	0.000227		Q8IJS1_Q8IJS1_PLAF7	PF10_0121	3	3	980000	0.00689
Q8ILQ7_GST_PLAF7	GST	1	1	1000000	0.0141		Q8IHT9_Q8IHT9_PLAF7	PF11_0438	3	3	5400000	0.0379
Q8IE00_Q8IE00_PLAF7	PF13_0178	1	1	70000	0.000965		C6KSX2_C6KSX2_PLAF7	PFF0625w	3	3	530000	0.00372
Q8I3I8_Q8I3I8_PLAF7	PFE1390w	1	1	39000	0.000532		O97319_O97319_PLAF7	PFC0870w	3	3	210000	0.00144
Q8I5Q3_Q8I5Q3_PLAF7	Cpn10	1	1	120000	0.00167		sp|P13639|EF2_HUMAN	EEF2	2	19	260000	0.00182
Q8IJ60_Q8IJ60_PLAF7	PF10_0340	1	1	84000	0.00116		Q8ILK3_Q8ILK3_PLAF7	PF14_0240	2	16	11000000	0.0775
Q8I3P6_Q8I3P6_PLAF7	PFE1085w	1	1	22000	0.000301		Q8IDC6_Q8IDC6_PLAF7	MAL13P1.284	2	8	10000000	0.07
Q8I3A1_Q8I3A1_PLAF7	PFI0235w	1	1	41000	0.00056		sp|P0DOX7|IGK_HUMAN		2	4	1100000	0.0074
sp|P04075|ALDOA_HUMAN	ALDOA	1	1	260000	0.00354		sp|P34931|HS71L_HUMAN	HSPA1L	2	4	7500000	0.0522
C0H5I5_C0H5I5_PLAF7	PF13_0296	1	1	42000	0.000577		Q8IJK8_Q8IJK8_PLAF7	PF10_0187	2	4	3000000	0.0213
Q8IEQ1_Q8IEQ1_PLAF7	PF13_0033	1	1	13000	0.000174		C0H5C2_C0H5C2_PLAF7	MAL13P1.92	2	3	8700000	0.061
Q8IDZ8_Q8IDZ8_PLAF7	PfCpn20	1	1	13000	0.000178		Q9TY94_Q9TY94_PLAF7	UAP56	2	3	730000	0.00508
sp|O14556|G3PT_HUMAN	GAPDHS	1	1	280000	0.00381		sp|P07355|ANXA2_HUMAN	ANXA2	2	3	350000	0.00242
Q8I261_Q8I261_PLAF7	PFA_0400c	1	1	22000	0.000301		sp|O75223|GGCT_HUMAN	GGCT	2	3	600000	0.00423
sp|P0C0L4|CO4A_HUMAN	C4A	1	1	23000	0.000314		Q8IIC4_Q8IIC4_PLAF7	PF11_0250	2	3	330000	0.00233
Q8IHT2_Q8IHT2_PLAF7	PF11_0447	1	1	75000	0.00103		sp|P33778|H2B1B_HUMAN	HIST1H2BB	2	3	1100000	0.0076
sp|Q9BQE3|TBA1C_HUMAN	TUBA1C	1	1	57000	0.00078		Q8IM23_Q8IM23_PLAF7	PF14_0068	2	3	370000	0.00259
Q8IES0_Q8IES0_PLAF7	PF13_0021	1	1	290000	0.00398		Q8II72_Q8II72_PLAF7	PF11_0302	2	3	1400000	0.0097
C6KSS2_C6KSS2_PLAF7	PFF0365c	1	1	480000	0.00659		Q8IE09_Q8IE09_PLAF7	PF13_0171	2	3	1600000	0.0109
sp|Q96HU8|DIRA2_HUMAN	DIRAS2	1	1	670000	0.00919		C0H4K8_C0H4K8_PLAF7	MAL7P1.300	2	3	1500000	0.0106
C0H529_C0H529_PLAF7	PFI0475w	1	1	73000	0.001		Q8IBY4_Q8IBY4_PLAF7	PF07_0043	2	3	1800000	0.0126
sp|P23526|SAHH_HUMAN	AHCY	1	1	310000	0.00426		Q8IJ34_Q8IJ34_PLAF7	PF10_0366	2	2	440000	0.00311
sp|Q13162|PRDX4_HUMAN	PRDX4	1	1	150000	0.00212		Q8IE00_Q8IE00_PLAF7	PF13_0178	2	2	190000	0.00136
Q8I0V9_Q8I0V9_PLAF7	PFA_0450c	1	1	220000	0.003		C0H516_C0H516_PLAF7	Rab7	2	2	230000	0.00162
Q8IDJ7_Q8IDJ7_PLAF7	MAL13P1.253	1	1	190000	0.00265		sp|P14625|ENPL_HUMAN	HSP90B1	2	2	1400000	0.00974
sp|Q06830|PRDX1_HUMAN	PRDX1	1	1	170000	0.00235		sp|P11021|GRP78_HUMAN	HSPA5	2	2	2600000	0.018
Q8IJT1_Q8IJT1_PLAF7	PF10_0111	1	1	200000	0.00269		Q6ZLZ9_Q6ZLZ9_PLAF7	PFI0180w	2	2	610000	0.00427
O96265_O96265_PLAF7	PFB0865w	1	1	2200000	0.0298		Q8IJX3_Q8IJX3_PLAF7	PF10_0068	2	2	900000	0.00634
Q8I377_Q8I377_PLAF7	PFI0355c	1	1	70000	0.000969		Q8ILU8_Q8ILU8_PLAF7	PF14_0146	2	2	260000	0.00184
sp|P02748|CO9_HUMAN	C9	1	1	53000	0.000732		sp|P02679|FIBG_HUMAN	FGG	2	2	750000	0.00526
Q8IEM3_Q8IEM3_PLAF7	PF13_0049	1	1	2100000	0.0295		Q8I1S0_Q8I1S0_PLAF7	sar1	2	2	1500000	0.0102
Q8I3M1_Q8I3M1_PLAF7	PFE1215c	1	1	110000	0.00154		sp|P61204|ARF3_HUMAN	ARF3	2	2	950000	0.00668
Q8I2H3_Q8I2H3_PLAF7	PFI1670c	1	1	180000	0.00248		Q8I5H7_Q8I5H7_PLAF7	GTP-CH	2	2	400000	0.00281
Q8IL56_Q8IL56_PLAF7	PF14_0393	1	1	21000	0.00029		C0H570_C0H570_PLAF7	PFI1435w	2	2	630000	0.00438
sp|P30050|RL12_HUMAN	RPL12	1	1	3700000	0.0508		Q8IJD0_Q8IJD0_PLAF7	PF10_0268	2	2	390000	0.00275
sp|O14818|PSA7_HUMAN	PSMA7	1	1	110000	0.00145		Q8IJW4_Q8IJW4_PLAF7	PF10_0077	2	2	220000	0.00153
sp|Q6ZVX7|FBX50_HUMAN	NCCRP1	1	1	90000	0.00125		Q8I3A1_Q8I3A1_PLAF7	PFI0235w	2	2	220000	0.00152
Q8IIB7_Q8IIB7_PLAF7	PF11_0257	1	1	26000	0.000352		Q8IDV0_Q8IDV0_PLAF7	PF13_0214	2	2	200000	0.00143
sp|O75197|LRP5_HUMAN	LRP5	1	1	600000	0.00829		Q8I3I8_Q8I3I8_PLAF7	PFE1390w	2	2	130000	0.000889
Q7KQK0_Q7KQK0_PLAF7	PKAr	1	1	60000	0.000826		C0H5J5_C0H5J5_PLAF7	MAL13P1.303	2	2	570000	0.00402
sp|Q9BYK8|HELZ2_HUMAN	HELZ2	1	1	320000	0.00443		sp|P02787|TRFE_HUMAN	TF	2	2	190000	0.00131
Q8ID32_Q8ID32_PLAF7	MAL13P1.341	1	1	100000	0.00144		Q8I2S6_Q8I2S6_PLAF7	PFI1130c	2	2	160000	0.00109
Q8IAM2_Q8IAM2_PLAF7	1-cyspxn	1	1	2400000	0.0326		Q8ILA4_Q8ILA4_PLAF7	PF14_0341	2	2	330000	0.00234
Q8I1Q5_Q8I1Q5_PLAF7	PFD0880w	1	1	120000	0.00161		O97248_O97248_PLAF7	PFC0290w	2	2	4300000	0.0305
sp|P07996|TSP1_HUMAN	THBS1	1	1	230000	0.00311		Q8I463_Q8I463_PLAF7	PFE0185c	2	2	670000	0.00471
sp|P00441|SODC_HUMAN	SOD1	1	1	150000	0.00211		Q8IFN9_Q8IFN9_PLAF7	PFD1070w	2	2	180000	0.00128
Q8I207_Q8I207_PLAF7	PFD0080c	1	1	43000	0.000591		C6KT55_C6KT55_PLAF7	PFF1050w	2	2	120000	0.000871
Q8ILS9_Q8ILS9_PLAF7	PF14_0165	1	1	250000	0.00344		Q8I1Q5_Q8I1Q5_PLAF7	PFD0880w	2	2	270000	0.00187
Q8ILS0_Q8ILS0_PLAF7	PF14_0174	1	1	37000	0.00051		sp|Q06033|ITIH3_HUMAN	ITIH3	2	2	770000	0.00536
Q8IDB8_Q8IDB8_PLAF7	MAL13P1.288	1	1	59000	0.000814		Q8IFP3_Q8IFP3_PLAF7	PFD1050w	2	2	650000	0.00454
Q8II81_Q8II81_PLAF7	PF11_0293	1	1	59000	0.000818		Q8IKC9_Q8IKC9_PLAF7	PF14_0676	2	2	95000	0.000667
Q8IBY4_Q8IBY4_PLAF7	PF07_0043	1	1	520000	0.00715		Q8IIV8_Q8IIV8_PLAF7	PF11_0055	2	2	230000	0.00158
Q8IHY0_Q8IHY0_PLAF7	PF11_0396	1	1	45000	0.000623		sp|P10909|CLUS_HUMAN	CLU	2	2	84000	0.000586
Q8IIU3_Q8IIU3_PLAF7	PF11_0071	1	1	25000	0.000346		Q8I0V9_Q8I0V9_PLAF7	PFA_0450c	2	2	400000	0.00281
Q8ILR7_Q8ILR7_PLAF7	PF14_0177	1	1	260000	0.00355		Q8I566_Q8I566_PLAF7	PFL1720w	2	2	340000	0.00241
sp|Q06033|ITIH3_HUMAN	ITIH3	1	1	620000	0.00857		Q8ILK2_Q8ILK2_PLAF7	PF14_0241	2	2	350000	0.00245
C0H581_C0H581_PLAF7	PFI1540w	1	1	34000	0.000475		Q8I3L4_Q8I3L4_PLAF7	PfACS10	2	2	270000	0.0019
Q8IEN2_Q8IEN2_PLAF7	PF13_0045	1	1	1500000	0.0206		sp|P11142|HSP7C_HUMAN	HSPA8	2	2	1200000	0.00865
O77328_O77328_PLAF7	PFC0385c	1	1	93000	0.00128		Q8ILS0_Q8ILS0_PLAF7	PF14_0174	2	2	190000	0.00131
Q8I2S6_Q8I2S6_PLAF7	PFI1130c	1	1	57000	0.000782		C6KSW5_C6KSW5_PLAF7	PFF0590c	2	2	300000	0.0021
sp|P25788|PSA3_HUMAN	PSMA3	1	1	100000	0.0014		sp|P01876|IGHA1_HUMAN	IGHA1	2	2	1700000	0.0119
Q8I6S4_Q8I6S4_PLAF7	PfCyP24	1	1	55000	0.000761		C6KSY6_C6KSY6_PLAF7	PFF0700c	2	2	1200000	0.00812
sp|P02792|FRIL_HUMAN	FTL	1	1	270000	0.00372		Q8ILI2_Q8ILI2_PLAF7	PF14_0261	2	2	450000	0.00318
sp|P78527|PRKDC_HUMAN	PRKDC	1	1	330000	0.00452		C0H551_C0H551_PLAF7	PFI1110w	2	2	140000	0.000986
sp|P00491|PNPH_HUMAN	PNP	1	1	58000	0.000796		Q8IE84_Q8IE84_PLAF7	PF13_0130	2	2	120000	0.000834
Q9TY95_SERA_PLAF7	SERA	1	1	75000	0.00104		Q8IL13_Q8IL13_PLAF7	PF14_0437	2	2	180000	0.00125
sp|O14732|IMPA2_HUMAN	IMPA2	1	1	110000	0.0015		C0H5B1_C0H5B1_PLAF7	MAL13P1.63	2	2	34000	0.000235
tr|B3VL12|B3VL12_HUMAN	0	1	1	110000	0.00155		Q8IDJ8_Q8IDJ8_PLAF7	PF13_0262	2	2	310000	0.00217
sp|P51649|SSDH_HUMAN	ALDH5A1	1	1	42000	0.000581		tr|E3Q1I1|E3Q1I1_HUMAN	HLA-C	1	40	740000000	5.21
Q8ID52_Q8ID52_PLAF7	MAL13P1.329	1	1	29000	0.000402		sp|P62263|RS14_HUMAN	RPS14	1	10	52000000	0.36
sp|O95969|SG1D2_HUMAN	SCGB1D2	1	1	270000	0.00369		sp|Q8NFT6|DBF4B_HUMAN	DBF4B	1	5	32000000	0.22
Q8I2B1_Q8I2B1_PLAF7	PFA_0145c	1	1	62000	0.000855		sp|P12724|ECP_HUMAN	RNASE3	1	4	22000000	0.15
Q8ILQ3_Q8ILQ3_PLAF7	PF14_0191	1	1	57000	0.000782		sp|P01834|IGKC_HUMAN	IGKC	1	4	1300000	0.00922
sp|P46782|RS5_HUMAN	RPS5	1	1	1100000	0.0154		sp|P35030|TRY3_HUMAN	PRSS3	1	3	13000000	0.0908
Q8IFP3_Q8IFP3_PLAF7	PFD1050w	1	1	250000	0.00352		Q8I603_Q8I603_PLAF7	PFL0210c	1	3	1100000	0.00736
tr|Q53G89|Q53G89_HUMAN	0	1	1	2300000	0.0323		sp|P62269|RS18_HUMAN	RPS18	1	3	5900000	0.041
Q7KQL8_THIO_PLAF7	PF14_0545	1	1	110000	0.00154		sp|P62241|RS8_HUMAN	RPS8	1	2	3800000	0.0265
Q8I468_Q8I468_PLAF7	PFE0160c	1	1	110000	0.00157		sp|P13929|ENOB_HUMAN	ENO3	1	2	2700000	0.0187
Q8ILC1_STI1L_PLAF7	PF14_0324	1	1	82000	0.00113		C0H5I5_C0H5I5_PLAF7	PF13_0296	1	2	110000	0.000778
Q8IEN3_Q8IEN3_PLAF7	cpsSII	1	1	110000	0.00156		Q8I5C5_Q8I5C5_PLAF7	MIF	1	2	550000	0.00389
Q8I5F4_Q8I5F4_PLAF7	PFL1270w	1	1	36000	0.000499		sp|P61626|LYSC_HUMAN	LYZ	1	2	3300000	0.0228
Q8IE99_Q8IE99_PLAF7	MAL13P1.120	1	1	9000000	0.12		sp|P01591|IGJ_HUMAN	JCHAIN	1	2	160000	0.0011
C6KSW5_C6KSW5_PLAF7	PFF0590c	1	1	130000	0.00173		Q8IJ74_Q8IJ74_PLAF7	PF10_0325	1	2	90000	0.000631
Q8IIR0_Q8IIR0_PLAF7	PF11_0108	1	1	19000	0.000266		Q8IAR7_Q8IAR7_PLAF7	MAL8P1.125	1	2	68000	0.000475
Q8I5R7_SYP_PLAF7	proRS	1	1	38000	0.000524		sp|P38646|GRP75_HUMAN	HSPA9	1	2	2700000	0.0189
C6KST5_C6KST5_PLAF7	PFF0430w	1	1	38000	0.000529		C6KT18_C6KT18_PLAF7	PFF0860c	1	2	2000000	0.0142
Q8IL13_Q8IL13_PLAF7	PF14_0437	1	1	66000	0.000906		sp|P01011|AACT_HUMAN	SERPINA3	1	1	39000	0.000275
Q7KQM0_TPIS_PLAF7	TPI	1	1	310000	0.00426		sp|O60271|JIP4_HUMAN	SPAG9	1	1	16000	0.000111
Q8I5P4_Q8I5P4_PLAF7	PFL0785c	1	1	330000	0.00458		O77325_O77325_PLAF7	PFC0365w	1	1	110000	0.000799
Q8I6U4_Q8I6U4_PLAF7	PF11_0165	1	1	150000	0.00214		Q8I3Z5_TCTP_PLAF7	TCTP	1	1	120000	0.000846
Q7K6B0_Q7K6B0_PLAF7	rab18	1	1	80000	0.0011		Q8IKP1_Q8IKP1_PLAF7	PF14_0563	1	1	41000	0.000285
Q8IB03_Q8IB03_PLAF7	PF08_0063	1	1	200000	0.00278		Q8I374_Q8I374_PLAF7	PFI0370c	1	1	530000	0.0037
Q8IAR7_Q8IAR7_PLAF7	MAL8P1.125	1	1	16000	0.000222		sp|P07478|TRY2_HUMAN	PRSS2	1	1	3700000	0.0262
C0H5B1_C0H5B1_PLAF7	MAL13P1.63	1	1	130000	0.00178		Q9NLB2_Q9NLB2_PLAF7	GRX1	1	1	74000	0.000516
							Q8I2Y5_Q8I2Y5_PLAF7	PFI0820c	1	1	82000	0.000575
							Q7K6A5_Q7K6A5_PLAF7	PfMDR1	1	1	89000	0.000625
							Q8IKL5_Q8IKL5_PLAF7	PF14_0589	1	1	35000	0.000247
							Q8IJ60_Q8IJ60_PLAF7	PF10_0340	1	1	99000	0.000692
							Q8I3P6_Q8I3P6_PLAF7	PFE1085w	1	1	33000	0.000233
							Q8I207_Q8I207_PLAF7	PFD0080c	1	1	170000	0.00118
							Q8I535_Q8I535_PLAF7	ACS11	1	1	99000	0.000692
							sp|P10599|THIO_HUMAN	TXN	1	1	210000	0.00146
							Q8I5Q3_Q8I5Q3_PLAF7	Cpn10	1	1	140000	0.000954
							Q8ILT0_Q8ILT0_PLAF7	PF14_0164	1	1	86000	0.000605
							sp|Q8TAA3|PSA7L_HUMAN	PSMA8	1	1	73000	0.000512
							Q8IL56_Q8IL56_PLAF7	PF14_0393	1	1	69000	0.000484
							sp|P07996|TSP1_HUMAN	THBS1	1	1	78000	0.000548
							Q8I3F3_Q8I3F3_PLAF7	ETRAMP5	1	1	99000	0.000694
							Q7KWJ5_Q7KWJ5_PLAF7	HT1	1	1	39000	0.00027
							Q8ID52_Q8ID52_PLAF7	MAL13P1.329	1	1	53000	0.000374
							sp|P05543|THBG_HUMAN	SERPINA7	1	1	160000	0.00109
							Q8IKA6_Q8IKA6_PLAF7	PF14_0700	1	1	68000	0.000477
							sp|P0CG04|IGLC1_HUMAN	IGLC1	1	1	91000	0.000636
							Q8IJT1_Q8IJT1_PLAF7	PF10_0111	1	1	230000	0.0016
							sp|P30086|PEBP1_HUMAN	PEBP1	1	1	65000	0.000456
							tr|Q9UK54|Q9UK54_HUMAN	HBB	1	1	320000	0.00221
							Q8IIA4_Q8IIA4_PLAF7	PF11_0270	1	1	23000	0.000158
							sp|P02771|FETA_HUMAN	AFP	1	1	40000	0.000283
							Q8I261_Q8I261_PLAF7	PFA_0400c	1	1	21000	0.000149
							Q8IHT2_Q8IHT2_PLAF7	PF11_0447	1	1	97000	0.000677
							sp|P13804|ETFA_HUMAN	ETFA	1	1	71000	0.000497
							sp|P00491|PNPH_HUMAN	PNP	1	1	91000	0.000636
							C6KSS2_C6KSS2_PLAF7	PFF0365c	1	1	130000	0.000886
							Q8IIT3_Q8IIT3_PLAF7	PF11_0524	1	1	130000	0.000905
							Q8ID28_Q8ID28_PLAF7	MAL13P1.343	1	1	180000	0.00125
							Q8I3M1_Q8I3M1_PLAF7	PFE1215c	1	1	140000	0.00099
							Q8ID32_Q8ID32_PLAF7	MAL13P1.341	1	1	130000	0.000922
							Q8IEN3_Q8IEN3_PLAF7	cpsSII	1	1	74000	0.000515
							Q8ILQ7_GST_PLAF7	GST	1	1	88000	0.000616
							C0H529_C0H529_PLAF7	PFI0475w	1	1	130000	0.000945
							sp|P28074|PSB5_HUMAN	PSMB5	1	1	91000	0.000637
							Q8IDJ7_Q8IDJ7_PLAF7	MAL13P1.253	1	1	300000	0.00207
							sp|P60174|TPIS_HUMAN	TPI1	1	1	39000	0.000274
							Q8IM19_Q8IM19_PLAF7	PF14_0072	1	1	68000	0.000473
							sp|O75197|LRP5_HUMAN	LRP5	1	1	650000	0.00458
							sp|P02792|FRIL_HUMAN	FTL	1	1	560000	0.00391
							O96265_O96265_PLAF7	PFB0865w	1	1	2900000	0.02
							Q8IKR1_Q8IKR1_PLAF7	PF14_0541	1	1	390000	0.00275
							sp|O14556|G3PT_HUMAN	GAPDHS	1	1	230000	0.00161
							sp|P23526|SAHH_HUMAN	AHCY	1	1	100000	0.000726
							sp|Q9BYK8|HELZ2_HUMAN	HELZ2	1	1	470000	0.00327
							Q8IAU3_Q8IAU3_PLAF7	DHPS	1	1	29000	0.0002
							sp|P02748|CO9_HUMAN	C9	1	1	48000	0.000334
							Q8IB03_Q8IB03_PLAF7	PF08_0063	1	1	120000	0.000839
							sp|Q96HU8|DIRA2_HUMAN	DIRAS2	1	1	650000	0.00456
							C6S3J6_C6S3J6_PLAF7	PF14_0575a	1	1	96000	0.000669
							Q8I377_Q8I377_PLAF7	PFI0355c	1	1	97000	0.000681
							O77396_O77396_PLAF7	PFC0745c	1	1	71000	0.000494
							Q8I5P4_Q8I5P4_PLAF7	PFL0785c	1	1	170000	0.00116
							C0H4U5_C0H4U5_PLAF7	PF08_0081	1	1	170000	0.00118
							Q8IAM2_Q8IAM2_PLAF7	1-cyspxn	1	1	720000	0.00506
							sp|P30050|RL12_HUMAN	RPL12	1	1	3400000	0.0236
							Q8I2H3_Q8I2H3_PLAF7	PFI1670c	1	1	150000	0.00103
							sp|O95969|SG1D2_HUMAN	SCGB1D2	1	1	240000	0.00169
							sp|P39023|RL3_HUMAN	RPL3	1	1	300000	0.00207
							O96244_O96244_PLAF7	PFB0755w	1	1	73000	0.000514
							Q8IHY0_Q8IHY0_PLAF7	PF11_0396	1	1	42000	0.000298
							Q7KQM0_TPIS_PLAF7	TPI	1	1	420000	0.00291
							C6KSV0_C6KSV0_PLAF7	PFF0510w	1	1	2600000	0.0184
							Q8IE99_Q8IE99_PLAF7	MAL13P1.120	1	1	4500000	0.0318
							sp|Q12873|CHD3_HUMAN	CHD3	1	1	280000	0.00198
							O77336_O77336_PLAF7	PFC0425w	1	1	94000	0.000659
							Q8I467_CADF1_PLAF7	PFE0165w	1	1	23000	0.000161
							Q8ILR7_Q8ILR7_PLAF7	PF14_0177	1	1	40000	0.000281
							Q8IEN2_Q8IEN2_PLAF7	PF13_0045	1	1	170000	0.00122

## Sheet: Samples_comparison
reference	Gene Symbol	Annotation	MWT (kDa)	Unique Negative	Total Negative	Unique Positive	Total Positive	Sum Intensity Negative	Sum Intensity Positive	lowest value	Relative ValueNegative	Relative Value Positive
Q8IC05_Q8IC05_PLAF7	PF07_0029	Heat shock protein 86 OS=Plasmodium falciparum (isolate 3D7) GN=PF07_0029 PE=1 SV=1	86.11	15	20	24	39	12000000	16000000	12000000	1	1.33333
Q8IHR4_Q8IHR4_PLAF7	dyn1	Dynamin-like protein OS=Plasmodium falciparum (isolate 3D7) GN=dyn1 PE=3 SV=1	96.31	15	15	26	42	2000000	31000000	2000000	1	15.5
Q8I0P6_Q8I0P6_PLAF7	PF13_0304	Elongation factor 1-alpha OS=Plasmodium falciparum (isolate 3D7) GN=PF13_0304 PE=3 SV=1	48.93	21	30	16	33	74000000	81000000	74000000	1	1.09459
sp|P02730|B3AT_HUMAN	SLC4A1	Band 3 anion transport protein OS=Homo sapiens GN=SLC4A1 PE=1 SV=3	101.73	9	17	16	46	14000000	40000000	14000000	1	2.85714
Q8IB24_Q8IB24_PLAF7	PF08_0054	Heat shock 70 kDa protein OS=Plasmodium falciparum (isolate 3D7) GN=PF08_0054 PE=3 SV=1	73.87	13	21	20	33	20000000	27000000	20000000	1	1.35
P27362_PGK_PLAF7	PGK	Phosphoglycerate kinase OS=Plasmodium falciparum (isolate 3D7) GN=PGK PE=1 SV=1	45.4	12	16	19	23	7000000	8800000	7000000	1	1.25714
Q8IJN7_ENO_PLAF7	ENO	Enolase OS=Plasmodium falciparum (isolate 3D7) GN=ENO PE=3 SV=1	48.65	16	26	16	21	30000000	19000000	19000000	1.57895	1
Q8IKH8_Q8IKH8_PLAF7	PF14_0627	40S ribosomal protein S3, putative OS=Plasmodium falciparum (isolate 3D7) GN=PF14_0627 PE=3 SV=1	24.65	15	47	14	71	130000000	300000000	130000000	1	2.30769
Q7KQL9_ALF_PLAF7	PF14_0425	Fructose-bisphosphate aldolase OS=Plasmodium falciparum (isolate 3D7) GN=PF14_0425 PE=3 SV=1	40.08	15	18	14	17	9000000	8600000	8600000	1.04651	1
C0H571_C0H571_PLAF7	RhopH2	High molecular weight rhoptry protein-2 OS=Plasmodium falciparum (isolate 3D7) GN=RhopH2 PE=4 SV=1	162.56	3	3	15	15	740000	2600000	740000	1	3.51351
Q8IKK7_Q8IKK7_PLAF7	GAPDH	Glyceraldehyde-3-phosphate dehydrogenase OS=Plasmodium falciparum (isolate 3D7) GN=GAPDH PE=1 SV=1	36.61	13	22	14	18	35000000	24000000	24000000	1.45833	1
Q8I2X4_Q8I2X4_PLAF7	PFI0875w	Heat shock protein 70 (HSP70) homologue OS=Plasmodium falciparum (isolate 3D7) GN=PFI0875w PE=3 SV=1	72.34	11	12	15	16	4400000	6700000	4400000	1	1.52273
sp|P16157|ANK1_HUMAN	ANK1	Ankyrin-1 OS=Homo sapiens GN=ANK1 PE=1 SV=3	206.14	3	3	15	15	290000	3800000	290000	1	13.1034
Q8I4X0_ACT1_PLAF7	PFL2215w	Actin-1 OS=Plasmodium falciparum (isolate 3D7) GN=PFL2215w PE=3 SV=1	41.84	7	12	13	21	8300000	17000000	8300000	1	2.04819
Q8IKW5_Q8IKW5_PLAF7	PF14_0486	Elongation factor 2 OS=Plasmodium falciparum (isolate 3D7) GN=PF14_0486 PE=4 SV=1	93.46	11	13	13	14	5100000	5800000	5100000	1	1.13725
Q8II61_Q8II61_PLAF7	PF11_0313	60S ribosomal protein P0 OS=Plasmodium falciparum (isolate 3D7) GN=PF11_0313 PE=3 SV=1	34.95	11	17	11	15	27000000	22000000	22000000	1.22727	1
Q8ILZ1_Q8ILZ1_PLAF7	PF14_0102	Rhoptry-associated protein 1, RAP1 OS=Plasmodium falciparum (isolate 3D7) GN=PF14_0102 PE=4 SV=1	90	11	14	13	17	3500000	6600000	3500000	1	1.88571
Q8IIU8_Q8IIU8_PLAF7	PF11_0065	40S ribosomal protein S4, putative OS=Plasmodium falciparum (isolate 3D7) GN=PF11_0065 PE=3 SV=2	29.75	13	22	11	20	30000000	34000000	30000000	1	1.13333
Q6LFH8_OAT_PLAF7	OAT	Ornithine aminotransferase OS=Plasmodium falciparum (isolate 3D7) GN=OAT PE=1 SV=1	46.03	7	9	11	14	6300000	8600000	6300000	1	1.36508
Q8IKF0_Q8IKF0_PLAF7	H45	Helicase 45 OS=Plasmodium falciparum (isolate 3D7) GN=H45 PE=4 SV=1	45.28	8	10	11	14	4500000	12000000	4500000	1	2.66667
Q8IJN9_Q8IJN9_PLAF7	PF10_0153	Heat shock protein 60 OS=Plasmodium falciparum (isolate 3D7) GN=PF10_0153 PE=3 SV=1	62.51	3	3	11	17	330000	2200000	330000	1	6.66667
Q8I0V4_Q8I0V4_PLAF7	PFL1070c	Endoplasmin homolog, putative OS=Plasmodium falciparum (isolate 3D7) GN=PFL1070c PE=1 SV=1	94.96	7	7	11	11	1000000	2200000	1000000	1	2.2
Q8IJS7_Q8IJS7_PLAF7	PF10_0115	QF122 antigen OS=Plasmodium falciparum (isolate 3D7) GN=PF10_0115 PE=4 SV=1	131.55	8	9	11	11	2000000	3200000	2000000	1	1.6
Q8I3U6_Q8I3U6_PLAF7	PFE0810c	40S ribosomal protein S14, putative OS=Plasmodium falciparum (isolate 3D7) GN=PFE0810c PE=3 SV=1	16.07	12	30	11	33	150000000	140000000	140000000	1.07143	1
Q76NM3_Q76NM3_PLAF7	PfLDH	L-lactate dehydrogenase OS=Plasmodium falciparum (isolate 3D7) GN=PfLDH PE=1 SV=1	34.09	11	17	10	19	15000000	26000000	15000000	1	1.73333
Q7K6A4_Q7K6A4_PLAF7	PfSAMS	S-adenosylmethionine synthase OS=Plasmodium falciparum (isolate 3D7) GN=PfSAMS PE=3 SV=1	44.82	10	12	11	15	9900000	14000000	9900000	1	1.41414
sp|P04040|CATA_HUMAN	CAT	Catalase OS=Homo sapiens GN=CAT PE=1 SV=3	59.72	10	12	8	8	2900000	1800000	1800000	1.61111	1
sp|P68871|HBB_HUMAN	HBB	Hemoglobin subunit beta OS=Homo sapiens GN=HBB PE=1 SV=2	15.99	9	150	11	191	1700000000	3700000000	1700000000	1	2.17647
Q8IAX5_Q8IAX5_PLAF7	PF08_0076	40S ribosomal protein S16, putative OS=Plasmodium falciparum (isolate 3D7) GN=PF08_0076 PE=3 SV=1	16.28	11	19	10	16	54000000	55000000	54000000	1	1.01852
Q8IDV1_Q8IDV1_PLAF7	PF13_0213	60S ribosomal protein L6-2, putative OS=Plasmodium falciparum (isolate 3D7) GN=PF13_0213 PE=4 SV=1	25.52	9	10	11	20	9200000	21000000	9200000	1	2.28261
Q8I502_Q8I502_PLAF7	PFL2055w	40S ribosomal protein S17, putative OS=Plasmodium falciparum (isolate 3D7) GN=PFL2055w PE=3 SV=1	16.06	11	15	9	11	37000000	20000000	20000000	1.85	1
Q8ILL3_Q8ILL3_PLAF7	PF14_0230	60S ribosomal protein L5, putative OS=Plasmodium falciparum (isolate 3D7) GN=PF14_0230 PE=3 SV=1	33.98	8	14	10	15	19000000	28000000	19000000	1	1.47368
Q8I431_Q8I431_PLAF7	PFE0350c	60S ribosomal protein L4, putative OS=Plasmodium falciparum (isolate 3D7) GN=PFE0350c PE=4 SV=1	46.18	10	11	10	12	7400000	9000000	7400000	1	1.21622
C6KTA4_C6KTA4_PLAF7	PFF1300w	Pyruvate kinase OS=Plasmodium falciparum (isolate 3D7) GN=PFF1300w PE=1 SV=1	55.63	10	11	8	9	5600000	5300000	5300000	1.0566	1
Q8II24_Q8II24_PLAF7	PF11_0351	Heat shock protein hsp70 homologue OS=Plasmodium falciparum (isolate 3D7) GN=PF11_0351 PE=3 SV=1	73.25	4	4	11	12	50000000	33000000	33000000	1.51515	1
C6KSP9_C6KSP9_PLAF7	PFF0250w	RNA binding protein, putative OS=Plasmodium falciparum (isolate 3D7) GN=PFF0250w PE=4 SV=1	85.58	7	9	11	11	1700000	5300000	1700000	1	3.11765
Q8IAX6_Q8IAX6_PLAF7	PF08_0075	60S ribosomal protein L13 OS=Plasmodium falciparum (isolate 3D7) GN=PF08_0075 PE=3 SV=1	25.43	5	5	9	11	4300000	5200000	4300000	1	1.2093
Q8I3R0_Q8I3R0_PLAF7	PFE1005w	40S ribosomal protein S9, putative OS=Plasmodium falciparum (isolate 3D7) GN=PFE1005w PE=3 SV=1	22.11	9	16	9	19	65000000	88000000	65000000	1	1.35385
sp|P32119|PRDX2_HUMAN	PRDX2	Peroxiredoxin-2 OS=Homo sapiens GN=PRDX2 PE=1 SV=5	21.88	7	14	9	15	10000000	11000000	10000000	1	1.1
Q8IDR9_Q8IDR9_PLAF7	PF13_0228	40S ribosomal protein S6, putative OS=Plasmodium falciparum (isolate 3D7) GN=PF13_0228 PE=4 SV=1	35.36	8	15	10	13	12000000	13000000	12000000	1	1.08333
sp|P01024|CO3_HUMAN	C3	Complement C3 OS=Homo sapiens GN=C3 PE=1 SV=2	187.03	6	8	10	11	16000000	3600000	3600000	4.44444	1
Q8ILU3_Q8ILU3_PLAF7	PF14_0151	RNA-binding protein Nova-1, putative OS=Plasmodium falciparum (isolate 3D7) GN=PF14_0151 PE=4 SV=1	37.48	5	8	10	13	3300000	5500000	3300000	1	1.66667
Q8IFP2_Q8IFP2_PLAF7	PFD1055w	40S ribosomal protein S19, putative OS=Plasmodium falciparum (isolate 3D7) GN=PFD1055w PE=4 SV=1	19.71	6	6	8	10	4000000	9600000	4000000	1	2.4
Q8I3Y8_Q8I3Y8_PLAF7	PFE0585c	Myo-inositol 1-phosphate synthase, putative OS=Plasmodium falciparum (isolate 3D7) GN=PFE0585c PE=4 SV=1	69.07	6	6	8	8	1100000	1300000	1100000	1	1.18182
Q8IEK1_Q8IEK1_PLAF7	MAL13P1.56	M1-family aminopeptidase OS=Plasmodium falciparum (isolate 3D7) GN=MAL13P1.56 PE=4 SV=1	125.98	6	6	7	7	370000	460000	370000	1	1.24324
Q8IJZ7_Q8IJZ7_PLAF7	PF10_0043	60S ribosomal protein L13, putative OS=Plasmodium falciparum (isolate 3D7) GN=PF10_0043 PE=4 SV=1	23.74	5	5	10	10	5000000	6800000	5000000	1	1.36
sp|P00915|CAH1_HUMAN	CA1	Carbonic anhydrase 1 OS=Homo sapiens GN=CA1 PE=1 SV=2	28.85	8	11	8	12	6100000	10000000	6100000	1	1.63934
Q8I3R6_Q8I3R6_PLAF7	PFE0975c	40S ribosomal protein S24 OS=Plasmodium falciparum (isolate 3D7) GN=PFE0975c PE=3 SV=1	15.38	8	13	8	15	22000000	22000000	22000000	1	1
C0H5I7_C0H5I7_PLAF7	MAL13P1.283	T-complex protein 1 subunit delta OS=Plasmodium falciparum (isolate 3D7) GN=MAL13P1.283 PE=3 SV=1	57.94	7	9	8	9	540000	730000	540000	1	1.35185
sp|P27105|STOM_HUMAN	STOM	Erythrocyte band 7 integral membrane protein OS=Homo sapiens GN=STOM PE=1 SV=3	31.71	4	4	8	10	840000	5800000	840000	1	6.90476
Q8IKT5_Q8IKT5_PLAF7	PF14_0517	Peptidase, putative OS=Plasmodium falciparum (isolate 3D7) GN=PF14_0517 PE=3 SV=1	88.45	5	6	8	9	770000	940000	770000	1	1.22078
Q7KQK6_Q7KQK6_PLAF7	Ran	GTP-binding nuclear protein ran/tc4 OS=Plasmodium falciparum (isolate 3D7) GN=Ran PE=4 SV=1	24.86	5	5	7	7	9000000	7800000	7800000	1.15385	1
Q8I5H4_Q8I5H4_PLAF7	PFL1170w	Polyadenylate-binding protein, putative OS=Plasmodium falciparum (isolate 3D7) GN=PFL1170w PE=4 SV=1	97.17	6	6	6	6	1200000	1500000	1200000	1	1.25
Q8I0V3_Q8I0V3_PLAF7	PFL1545c	Chaperonin, cpn60 OS=Plasmodium falciparum (isolate 3D7) GN=PFL1545c PE=3 SV=2	81.43	3	3	9	9	330000	1300000	330000	1	3.93939
sp|P62736|ACTA_HUMAN	ACTA2	Actin, aortic smooth muscle OS=Homo sapiens GN=ACTA2 PE=1 SV=1	41.98	7	38	7	33	15000000	16000000	15000000	1	1.06667
O77395_O77395_PLAF7	PFC0735w	40S ribosomal protein S15A, putative OS=Plasmodium falciparum (isolate 3D7) GN=PFC0735w PE=3 SV=1	14.86	8	22	7	23	120000000	140000000	120000000	1	1.16667
sp|P63261|ACTG_HUMAN	ACTG1	Actin, cytoplasmic 2 OS=Homo sapiens GN=ACTG1 PE=1 SV=1	41.77	7	18	6	23	10000000	21000000	10000000	1	2.1
Q8IIA2_Q8IIA2_PLAF7	PF11_0272	40S ribosomal protein S18, putative OS=Plasmodium falciparum (isolate 3D7) GN=PF11_0272 PE=3 SV=1	17.88	6	21	7	16	35000000	39000000	35000000	1	1.11429
Q8IJC6_Q8IJC6_PLAF7	PF10_0272	60S ribosomal protein L3, putative OS=Plasmodium falciparum (isolate 3D7) GN=PF10_0272 PE=3 SV=1	44.19	7	12	7	15	5700000	7900000	5700000	1	1.38596
Q8IDB0_Q8IDB0_PLAF7	PF13_0316	40S ribosomal protein S13, putative OS=Plasmodium falciparum (isolate 3D7) GN=PF13_0316 PE=3 SV=1	17.24	6	14	7	11	15000000	7100000	7100000	2.11268	1
Q8ILE8_Q8ILE8_PLAF7	PF14_0296	60S ribosomal protein L14, putative OS=Plasmodium falciparum (isolate 3D7) GN=PF14_0296 PE=4 SV=1	19.28	3	7	8	19	10000000	23000000	10000000	1	2.3
Q8IDQ9_Q8IDQ9_PLAF7	PfPMT	Phosphoethanolamine N-methyltransferase OS=Plasmodium falciparum (isolate 3D7) GN=PfPMT PE=4 SV=1	31.02	6	9	5	8	7600000	8700000	7600000	1	1.14474
Q8IIV2_Q8IIV2_PLAF7	PF11_0061	Histone H4 OS=Plasmodium falciparum (isolate 3D7) GN=PF11_0061 PE=3 SV=1	11.45	3	4	4	6	8900000	9000000	8900000	1	1.01124
Q8I484_Q8I484_PLAF7	RAP2	Rhoptry-associated protein 2, RAP2 OS=Plasmodium falciparum (isolate 3D7) GN=RAP2 PE=4 SV=1	46.71	6	6	6	6	180000000	3100000	3100000	58.0645	1
C0H4Y6_C0H4Y6_PLAF7	PfPDI-8	Protein disulfide isomerase OS=Plasmodium falciparum (isolate 3D7) GN=PfPDI-8 PE=3 SV=1	55.48	5	5	7	8	880000	1300000	880000	1	1.47727
Q8I395_Q8I395_PLAF7	PFI0265c	RhopH3 OS=Plasmodium falciparum (isolate 3D7) GN=PFI0265c PE=4 SV=1	104.79	4	4	8	8	430000	1500000	430000	1	3.48837
C6KT34_C6KT34_PLAF7	PFF0940c	Cell division cycle protein 48 homologue, putative OS=Plasmodium falciparum (isolate 3D7) GN=PFF0940c PE=4 SV=1	92.33	4	4	6	7	420000	750000	420000	1	1.78571
C6KST3_C6KST3_PLAF7	PFF0420c	Proteasome subunit alpha type 2, putative OS=Plasmodium falciparum (isolate 3D7) GN=PFF0420c PE=4 SV=1	26.51	4	4	4	5	430000	600000	430000	1	1.39535
sp|P02788|TRFL_HUMAN	LTF	Lactotransferrin OS=Homo sapiens GN=LTF PE=1 SV=6	78.13	3	3	6	6	660000	3200000	660000	1	4.84848
Q6ZMA8_Q6ZMA8_PLAF7	PFD0305c	Vacuolar ATP synthase subunit b OS=Plasmodium falciparum (isolate 3D7) GN=PFD0305c PE=3 SV=1	55.75	3	3	4	4	230000	310000	230000	1	1.34783
sp|P69905|HBA_HUMAN	HBA1	Hemoglobin subunit alpha OS=Homo sapiens GN=HBA1 PE=1 SV=2	15.25	6	74	7	206	540000000	5900000000	540000000	1	10.9259
Q8IJX8_Q8IJX8_PLAF7	PF10_0063	DNA/RNA-binding protein, putative OS=Plasmodium falciparum (isolate 3D7) GN=PF10_0063 PE=4 SV=1	11.97	6	26	7	20	19000000	14000000	14000000	1.35714	1
Q8IIV1_Q8IIV1_PLAF7	PF11_0062	Histone H2B OS=Plasmodium falciparum (isolate 3D7) GN=PF11_0062 PE=3 SV=1	13.12	7	14	6	14	48000000	35000000	35000000	1.37143	1
Q8II62_Q8II62_PLAF7	PF11_0312	60S ribosomal protein L38e, putative OS=Plasmodium falciparum (isolate 3D7) GN=PF11_0312 PE=3 SV=1	10.31	6	10	3	5	9500000	5200000	5200000	1.82692	1
Q8IL02_Q8IL02_PLAF7	PF14_0448	40S ribosomal protein S2, putative OS=Plasmodium falciparum (isolate 3D7) GN=PF14_0448 PE=3 SV=1	29.94	5	8	7	10	8400000	11000000	8400000	1	1.30952
Q8I3T8_Q8I3T8_PLAF7	PFE0850c	60S ribosomal protein L12, putative OS=Plasmodium falciparum (isolate 3D7) GN=PFE0850c PE=3 SV=2	18.1	7	11	5	10	26000000	26000000	26000000	1	1
Q7KQM4_PLM1_PLAF7	PF14_0076	Plasmepsin-1 OS=Plasmodium falciparum (isolate 3D7) GN=PF14_0076 PE=2 SV=1	51.43	4	4	7	8	1400000	1200000	1200000	1.16667	1
Q8IJA9_Q8IJA9_PLAF7	PF10_0289	Adenosine deaminase, putative OS=Plasmodium falciparum (isolate 3D7) GN=PF10_0289 PE=4 SV=1	42.44	6	6	5	5	1800000	1700000	1700000	1.05882	1
Q8IBI3_Q8IBI3_PLAF7	PF07_0112	Proteasome subunit alpha type OS=Plasmodium falciparum (isolate 3D7) GN=PF07_0112 PE=3 SV=1	28.37	4	4	5	5	460000	1500000	460000	1	3.26087
Q8II43_Q8II43_PLAF7	PF11_0331	T-complex protein 1 subunit alpha OS=Plasmodium falciparum (isolate 3D7) GN=PF11_0331 PE=3 SV=1	60.22	3	3	6	6	160000	570000	160000	1	3.5625
Q8IIR7_Q8IIR7_PLAF7	ERC	Endoplasmic reticulum-resident calcium binding protein OS=Plasmodium falciparum (isolate 3D7) GN=ERC PE=4 SV=1	39.35	3	3	4	4	450000	850000	450000	1	1.88889
C0H4V6_C0H4V6_PLAF7	MAL8P1.69	14-3-3 protein, putative OS=Plasmodium falciparum (isolate 3D7) GN=MAL8P1.69 PE=3 SV=1	30.17	5	5	4	4	6300000	3900000	3900000	1.61538	1
sp|P13639|EF2_HUMAN	EEF2	Elongation factor 2 OS=Homo sapiens GN=EEF2 PE=1 SV=4	95.28	4	6	2	19	370000	260000	260000	1.42308	1
Q8IAX8_Q8IAX8_PLAF7	PF08_0074	DNA/RNA-binding protein Alba, putative OS=Plasmodium falciparum (isolate 3D7) GN=PF08_0074 PE=4 SV=1	27.24	4	12	6	8	6300000	5000000	5000000	1.26	1
Q8IJD4_RSSA_PLAF7	PF10_0264	40S ribosomal protein SA OS=Plasmodium falciparum (isolate 3D7) GN=PF10_0264 PE=3 SV=1	29.84	6	7	6	9	11000000	16000000	11000000	1	1.45455
Q7KQL5_TBB_PLAF7	PF10_0084	Tubulin beta chain OS=Plasmodium falciparum (isolate 3D7) GN=PF10_0084 PE=3 SV=1	49.72	5	6	6	9	1800000	3400000	1800000	1	1.88889
sp|P01023|A2MG_HUMAN	A2M	Alpha-2-macroglobulin OS=Homo sapiens GN=A2M PE=1 SV=3	163.19	5	7	5	7	8100000	4900000	4900000	1.65306	1
Q8IKM5_Q8IKM5_PLAF7	PF14_0579	60S ribosomal protein L27, putative OS=Plasmodium falciparum (isolate 3D7) GN=PF14_0579 PE=4 SV=2	16.73	4	7	6	8	14000000	14000000	14000000	1	1
C6KT50_C6KT50_PLAF7	PFF1025c	Pyridoxine/pyridoxal 5-phosphate biosynthesis enzyme OS=Plasmodium falciparum (isolate 3D7) GN=PFF1025c PE=1 SV=1	32.99	5	6	6	7	790000	1600000	790000	1	2.02532
sp|P25311|ZA2G_HUMAN	AZGP1	Zinc-alpha-2-glycoprotein OS=Homo sapiens GN=AZGP1 PE=1 SV=2	34.24	6	8	4	5	3500000	1600000	1600000	2.1875	1
Q8IJS1_Q8IJS1_PLAF7	PF10_0121	Hypoxanthine phosphoribosyltransferase OS=Plasmodium falciparum (isolate 3D7) GN=PF10_0121 PE=4 SV=1	26.35	5	7	3	3	2100000	980000	980000	2.14286	1
Q8ILL2_Q8ILL2_PLAF7	PF14_0231	60S ribosomal protein L7-3, putative OS=Plasmodium falciparum (isolate 3D7) GN=PF14_0231 PE=4 SV=2	32.66	5	5	6	7	4800000	5800000	4800000	1	1.20833
O97313_RS3A_PLAF7	MAL3P7.35	40S ribosomal protein S3a OS=Plasmodium falciparum (isolate 3D7) GN=MAL3P7.35 PE=3 SV=1	30.03	4	6	4	7	1400000	2100000	1400000	1	1.5
Q7KQL3_ARF1_PLAF7	ARF1	ADP-ribosylation factor 1 OS=Plasmodium falciparum (isolate 3D7) GN=ARF1 PE=1 SV=1	20.9	4	5	5	5	1800000	1500000	1500000	1.2	1
Q8IM16_Q8IM16_PLAF7	PF14_0075	Plasmepsin IV OS=Plasmodium falciparum (isolate 3D7) GN=PF14_0075 PE=1 SV=1	51.01	2	2	6	7	450000	2900000	450000	1	6.44444
Q8IIG6_Q8IIG6_PLAF7	PF11_0208	Phosphoglycerate mutase, putative OS=Plasmodium falciparum (isolate 3D7) GN=PF11_0208 PE=1 SV=1	28.75	4	4	5	5	1200000	1400000	1200000	1	1.16667
sp|P01009|A1AT_HUMAN	SERPINA1	Alpha-1-antitrypsin OS=Homo sapiens GN=SERPINA1 PE=1 SV=3	46.71	5	5	5	5	640000	580000	580000	1.10345	1
C6KT76_C6KT76_PLAF7	PFF1155w	Hexokinase OS=Plasmodium falciparum (isolate 3D7) GN=PFF1155w PE=3 SV=1	55.23	5	6	4	4	890000	920000	890000	1	1.03371
Q8I485_Q8I485_PLAF7	RAP3	Rhoptry-associated protein 3, RAP3 OS=Plasmodium falciparum (isolate 3D7) GN=RAP3 PE=4 SV=1	46.97	4	4	5	5	1700000	3500000	1700000	1	2.05882
Q8I5C4_Q8I5C4_PLAF7	PFL1425w	T-complex protein 1, gamma subunit, putative OS=Plasmodium falciparum (isolate 3D7) GN=PFL1425w PE=3 SV=1	60.62	4	4	6	6	530000	850000	530000	1	1.60377
sp|P02647|APOA1_HUMAN	APOA1	Apolipoprotein A-I OS=Homo sapiens GN=APOA1 PE=1 SV=1	30.76	4	4	5	5	380000	330000	330000	1.15152	1
Q76NM6_VATA_PLAF7	vapA	V-type proton ATPase catalytic subunit A OS=Plasmodium falciparum (isolate 3D7) GN=vapA PE=3 SV=1	68.53	3	3	6	6	370000	590000	370000	1	1.59459
O97247_O97247_PLAF7	PFC0285c	T-complex protein beta subunit, putative OS=Plasmodium falciparum (isolate 3D7) GN=PFC0285c PE=3 SV=3	59.03	4	5	4	5	450000	520000	450000	1	1.15556
Q8IIX0_Q8IIX0_PLAF7	PF11_0043	60S ribosomal protein P1, putative OS=Plasmodium falciparum (isolate 3D7) GN=PF11_0043 PE=3 SV=1	13.01	4	4	5	5	4400000	2500000	2500000	1.76	1
Q8I2Z8_Q8I2Z8_PLAF7	PFI0755c	6-phosphofructokinase, putative OS=Plasmodium falciparum (isolate 3D7) GN=PFI0755c PE=4 SV=1	159.35	2	4	6	7	87000	320000	87000	1	3.67816
Q8I3M5_Q8I3M5_PLAF7	PFE1195w	Karyopherin beta OS=Plasmodium falciparum (isolate 3D7) GN=PFE1195w PE=4 SV=1	127.27	3	3	6	6	450000	1000000	450000	1	2.22222
Q8II60_Q8II60_PLAF7	PF11_0314	26S protease subunit regulatory subunit 6a, putative OS=Plasmodium falciparum (isolate 3D7) GN=PF11_0314 PE=4 SV=1	49.51	4	4	5	5	280000	360000	280000	1	1.28571
P50250_SAHH_PLAF7	PFE1050w	Adenosylhomocysteinase OS=Plasmodium falciparum (isolate 3D7) GN=PFE1050w PE=1 SV=2	53.8	4	5	3	3	2500000	380000	380000	6.57895	1
Q8ILN8_Q8ILN8_PLAF7	PF14_0205	40S ribosomal protein S25, putative OS=Plasmodium falciparum (isolate 3D7) GN=PF14_0205 PE=4 SV=2	11.66	2	3	4	5	1200000	3900000	1200000	1	3.25
sp|P06733|ENOA_HUMAN	ENO1	Alpha-enolase OS=Homo sapiens GN=ENO1 PE=1 SV=2	47.14	3	3	3	3	390000	180000	180000	2.16667	1
Q8II01_Q8II01_PLAF7	TSN	Tudor staphylococcal nuclease OS=Plasmodium falciparum (isolate 3D7) GN=TSN PE=4 SV=1	128.47	3	3	6	7	1000000	2100000	1000000	1	2.1
Q8I5R7_SYP_PLAF7	proRS	Proline--tRNA ligase OS=Plasmodium falciparum (isolate 3D7) GN=proRS PE=1 SV=1	86.59	1	1	6	7	38000	620000	38000	1	16.3158
Q8IE67_Q8IE67_PLAF7	PF13_0143	Phosphoribosylpyrophosphate synthetase OS=Plasmodium falciparum (isolate 3D7) GN=PF13_0143 PE=4 SV=1	49.35	2	2	6	7	690000	1500000	690000	1	2.17391
Q8ILA4_Q8ILA4_PLAF7	PF14_0341	Glucose-6-phosphate isomerase OS=Plasmodium falciparum (isolate 3D7) GN=PF14_0341 PE=1 SV=1	67.33	3	3	2	2	1100000	330000	330000	3.33333	1
Q8IC01_Q8IC01_PLAF7	PF07_0033	Cg4 protein OS=Plasmodium falciparum (isolate 3D7) GN=PF07_0033 PE=3 SV=1	99.9	1	1	5	5	150000	700000	150000	1	4.66667
Q8I3T1_Q8I3T1_PLAF7	PFE0885w	Eukaryotic translation initiation factor 3 subunit B OS=Plasmodium falciparum (isolate 3D7) GN=PFE0885w PE=3 SV=1	84	4	4	5	5	520000	920000	520000	1	1.76923
Q8IL88_Q8IL88_PLAF7	PF14_0359	HSP40, subfamily A, putative OS=Plasmodium falciparum (isolate 3D7) GN=PF14_0359 PE=4 SV=1	48.44	1	3	5	5	3200000	710000	710000	4.50704	1
Q8IDJ8_Q8IDJ8_PLAF7	PF13_0262	Lysine--tRNA ligase OS=Plasmodium falciparum (isolate 3D7) GN=PF13_0262 PE=1 SV=1	67.55	4	4	2	2	340000	310000	310000	1.09677	1
sp|P02671|FIBA_HUMAN	FGA	Fibrinogen alpha chain OS=Homo sapiens GN=FGA PE=1 SV=2	94.91	1	1	6	6	91000	1700000	91000	1	18.6813
C0H4V4_C0H4V4_PLAF7	MAL8P1.73	Uncharacterized protein OS=Plasmodium falciparum (isolate 3D7) GN=MAL8P1.73 PE=4 SV=1	133.6	0	0	6	6	0	490000	490000	0	1
Q8IJZ9_Q8IJZ9_PLAF7	PF10_0041	U5 small nuclear ribonuclear protein, putative OS=Plasmodium falciparum (isolate 3D7) GN=PF10_0041 PE=4 SV=1	142.85	0	0	6	6	0	620000	620000	0	1
Q8IDM3_Q8IDM3_PLAF7	MAL13P1.237	Uncharacterized protein OS=Plasmodium falciparum (isolate 3D7) GN=MAL13P1.237 PE=4 SV=1	42.13	4	11	4	7	2000000	1200000	1200000	1.66667	1
O97320_O97320_PLAF7	PFC0920w	Histone H2A OS=Plasmodium falciparum (isolate 3D7) GN=PFC0920w PE=3 SV=1	16.44	4	8	4	5	32000000	16000000	16000000	2	1
Q8IBQ5_Q8IBQ5_PLAF7	PF07_0080	40S ribosomal protein S10, putative OS=Plasmodium falciparum (isolate 3D7) GN=PF07_0080 PE=4 SV=1	16.47	3	6	5	8	5600000	8700000	5600000	1	1.55357
Q8IM10_Q8IM10_PLAF7	PF14_0083	40S ribosomal protein S8 OS=Plasmodium falciparum (isolate 3D7) GN=PF14_0083 PE=3 SV=1	25.04	4	6	5	8	5900000	10000000	5900000	1	1.69492
Q8IDS6_Q8IDS6_PLAF7	PF13_0224	60S ribosomal protein L18a OS=Plasmodium falciparum (isolate 3D7) GN=PF13_0224 PE=3 SV=1	21.73	4	6	5	7	15000000	21000000	15000000	1	1.4
C6KT23_C6KT23_PLAF7	PFF0885w	60S ribosomal protein L27a, putative OS=Plasmodium falciparum (isolate 3D7) GN=PFF0885w PE=3 SV=1	16.71	5	8	4	9	3500000	4000000	3500000	1	1.14286
Q8IBV7_Q8IBV7_PLAF7	PF07_0054	Histone H2B OS=Plasmodium falciparum (isolate 3D7) GN=PF07_0054 PE=3 SV=1	13.75	3	4	3	5	5600000	7200000	5600000	1	1.28571
Q8IBA0_Q8IBA0_PLAF7	PfRACK	Receptor for activated C kinase homolog, PfRACK OS=Plasmodium falciparum (isolate 3D7) GN=PfRACK PE=4 SV=1	35.66	4	6	5	5	2800000	2200000	2200000	1.27273	1
Q8I3T9_Q8I3T9_PLAF7	PFE0845c	60S ribosomal protein L8, putative OS=Plasmodium falciparum (isolate 3D7) GN=PFE0845c PE=4 SV=1	27.98	4	5	5	8	2800000	5800000	2800000	1	2.07143
O00806_RLA2_PLAF7	MAL3P3.19	60S acidic ribosomal protein P2 OS=Plasmodium falciparum (isolate 3D7) GN=MAL3P3.19 PE=3 SV=1	11.94	4	4	5	5	3400000	3600000	3400000	1	1.05882
sp|P04083|ANXA1_HUMAN	ANXA1	Annexin A1 OS=Homo sapiens GN=ANXA1 PE=1 SV=2	38.69	4	4	3	4	480000	360000	360000	1.33333	1
Q8IL11_Q8IL11_PLAF7	LAP	M17 leucyl aminopeptidase OS=Plasmodium falciparum (isolate 3D7) GN=LAP PE=1 SV=1	67.78	3	3	5	6	840000	17000000	840000	1	20.2381
Q8II72_Q8II72_PLAF7	PF11_0302	Conserved Plasmodium protein OS=Plasmodium falciparum (isolate 3D7) GN=PF11_0302 PE=4 SV=1	51.92	4	4	2	3	1400000	1400000	1400000	1	1
Q8IBM9_Q8IBM9_PLAF7	MAL7P1.122	Conserved GTP-binding protein, putative OS=Plasmodium falciparum (isolate 3D7) GN=MAL7P1.122 PE=3 SV=1	45.14	4	4	4	4	540000	490000	490000	1.10204	1
Q8IET7_Q8IET7_PLAF7	PF13_0014	40S ribosomal protein S7, putative OS=Plasmodium falciparum (isolate 3D7) GN=PF13_0014 PE=4 SV=1	22.47	3	4	5	5	3200000	3600000	3200000	1	1.125
Q8IE85_Q8IE85_PLAF7	PF13_0129	60S ribosomal protein L6, putative OS=Plasmodium falciparum (isolate 3D7) GN=PF13_0129 PE=4 SV=1	21.59	3	4	4	5	5600000	4600000	4600000	1.21739	1
Q8IAW0_Q8IAW0_PLAF7	PF08_0087	Importin subunit alpha OS=Plasmodium falciparum (isolate 3D7) GN=PF08_0087 PE=3 SV=1	61.12	4	4	5	5	430000	710000	430000	1	1.65116
sp|Q13228|SBP1_HUMAN	SELENBP1	Selenium-binding protein 1 OS=Homo sapiens GN=SELENBP1 PE=1 SV=2	52.36	2	3	4	5	220000	430000	220000	1	1.95455
sp|P11166|GTR1_HUMAN	SLC2A1	Solute carrier family 2, facilitated glucose transporter member 1 OS=Homo sapiens GN=SLC2A1 PE=1 SV=2	54.05	2	2	4	5	930000	2300000	930000	1	2.47312
Q8ILY9_Q8ILY9_PLAF7	PF14_0104	Eukaryotic translation initiation factor 2 gamma subunit, putative OS=Plasmodium falciparum (isolate 3D7) GN=PF14_0104 PE=4 SV=1	51.21	3	3	4	5	530000	1300000	530000	1	2.45283
Q8IJD0_Q8IJD0_PLAF7	PF10_0268	Merozoite capping protein 1 OS=Plasmodium falciparum (isolate 3D7) GN=PF10_0268 PE=4 SV=1	43.9	3	3	2	2	1000000	390000	390000	2.5641	1
Q8IBT2_Q8IBT2_PLAF7	MAL7P1.81	Eukaryotic translation initiation factor 3 subunit I OS=Plasmodium falciparum (isolate 3D7) GN=MAL7P1.81 PE=3 SV=1	37.26	2	2	5	6	210000	760000	210000	1	3.61905
sp|P04406|G3P_HUMAN	GAPDH	Glyceraldehyde-3-phosphate dehydrogenase OS=Homo sapiens GN=GAPDH PE=1 SV=3	36.03	4	4	3	3	1900000	1100000	1100000	1.72727	1
O97282_O97282_PLAF7	PFC0900w	T-complex protein 1 epsilon subunit, putative OS=Plasmodium falciparum (isolate 3D7) GN=PFC0900w PE=3 SV=1	59.14	4	4	3	4	530000	710000	530000	1	1.33962
sp|P04792|HSPB1_HUMAN	HSPB1	Heat shock protein beta-1 OS=Homo sapiens GN=HSPB1 PE=1 SV=2	22.77	5	7	0	0	770000	0	770000	1	0
C0H516_C0H516_PLAF7	Rab7	PfRab7, GTPase OS=Plasmodium falciparum (isolate 3D7) GN=Rab7 PE=3 SV=1	23.77	3	3	2	2	280000	230000	230000	1.21739	1
Q8IAM0_Q8IAM0_PLAF7	PF08_0132	Glutamate dehydrogenase, putative OS=Plasmodium falciparum (isolate 3D7) GN=PF08_0132 PE=4 SV=1	160.32	2	2	5	5	140000	430000	140000	1	3.07143
Q8IKC9_Q8IKC9_PLAF7	PF14_0676	Proteasome subunit beta type OS=Plasmodium falciparum (isolate 3D7) GN=PF14_0676 PE=3 SV=2	22.85	1	1	2	2	24000	95000	24000	1	3.95833
C6KST5_C6KST5_PLAF7	PFF0430w	Chaperone, putative OS=Plasmodium falciparum (isolate 3D7) GN=PFF0430w PE=3 SV=1	61.49	1	1	5	5	38000	930000	38000	1	24.4737
sp|P02675|FIBB_HUMAN	FGB	Fibrinogen beta chain OS=Homo sapiens GN=FGB PE=1 SV=2	55.89	0	0	5	7	0	630000	630000	0	1
Q8IKL9_Q8IKL9_PLAF7	PF14_0585	40S ribosomal protein S28e, putative OS=Plasmodium falciparum (isolate 3D7) GN=PF14_0585 PE=3 SV=1	7.49	3	6	4	8	4300000	7300000	4300000	1	1.69767
Q76NN7_Q76NN7_PLAF7	PfCyP19	Peptidyl-prolyl cis-trans isomerase OS=Plasmodium falciparum (isolate 3D7) GN=PfCyP19 PE=3 SV=1	18.94	4	5	4	7	1100000	1400000	1100000	1	1.27273
Q8IK02_Q8IK02_PLAF7	PF10_0038	40S ribosomal protein S20e, putative OS=Plasmodium falciparum (isolate 3D7) GN=PF10_0038 PE=3 SV=1	13.5	2	4	4	7	11000000	24000000	11000000	1	2.18182
Q8ID50_Q8ID50_PLAF7	PF13_0346	60S ribosomal protein L40/UBI, putative OS=Plasmodium falciparum (isolate 3D7) GN=PF13_0346 PE=4 SV=1	14.61	3	4	3	8	4300000	6500000	4300000	1	1.51163
sp|P68104|EF1A1_HUMAN	EEF1A1	Elongation factor 1-alpha 1 OS=Homo sapiens GN=EEF1A1 PE=1 SV=1	50.11	4	6	3	5	38000000	32000000	32000000	1.1875	1
Q8IK90_Q8IK90_PLAF7	PF14_0716	Proteosome subunit alpha type 1, putative OS=Plasmodium falciparum (isolate 3D7) GN=PF14_0716 PE=4 SV=1	28.82	3	5	4	4	550000	390000	390000	1.41026	1
Q8I713_Q8I713_PLAF7	PF11_0106	60S ribosomal protein L36 OS=Plasmodium falciparum (isolate 3D7) GN=PF11_0106 PE=3 SV=2	12.78	4	5	4	4	4500000	2900000	2900000	1.55172	1
Q8IIA8_Q8IIA8_PLAF7	PF11_0266	Small nuclear ribonucleoprotein D1, putative OS=Plasmodium falciparum (isolate 3D7) GN=PF11_0266 PE=4 SV=1	14.33	4	4	4	6	450000	710000	450000	1	1.57778
Q8IB66_Q8IB66_PLAF7	MAL8P1.40	RNA binding protein, putative OS=Plasmodium falciparum (isolate 3D7) GN=MAL8P1.40 PE=4 SV=1	32.42	2	2	4	8	210000	990000	210000	1	4.71429
sp|P11021|GRP78_HUMAN	HSPA5	78 kDa glucose-regulated protein OS=Homo sapiens GN=HSPA5 PE=1 SV=2	72.29	4	6	2	2	3800000	2600000	2600000	1.46154	1
sp|P00918|CAH2_HUMAN	CA2	Carbonic anhydrase 2 OS=Homo sapiens GN=CA2 PE=1 SV=2	29.23	2	2	4	5	130000	890000	130000	1	6.84615
Q8IL80_Q8IL80_PLAF7	TPx1	Thioredoxin peroxidase 1 OS=Plasmodium falciparum (isolate 3D7) GN=TPx1 PE=4 SV=1	21.79	3	3	4	4	480000	1000000	480000	1	2.08333
Q8IM15_Q8IM15_PLAF7	PF14_0078	HAP protein OS=Plasmodium falciparum (isolate 3D7) GN=PF14_0078 PE=1 SV=1	51.66	4	4	3	3	640000	530000	530000	1.20755	1
Q8IDN4_Q8IDN4_PLAF7	MAL13P1.233	Nucleic acid binding protein, putative OS=Plasmodium falciparum (isolate 3D7) GN=MAL13P1.233 PE=4 SV=1	24.97	3	3	3	3	1000000	1000000	1000000	1	1
Q8I3B0_Q8I3B0_PLAF7	PFI0190w	60S ribosomal protein L32, putative OS=Plasmodium falciparum (isolate 3D7) GN=PFI0190w PE=4 SV=1	15.52	2	3	4	5	630000	1100000	630000	1	1.74603
Q8IL58_Q8IL58_PLAF7	PF14_0391	60S ribosomal protein L1, putative OS=Plasmodium falciparum (isolate 3D7) GN=PF14_0391 PE=4 SV=1	24.79	2	3	3	3	2100000	1100000	1100000	1.90909	1
Q8I6Z4_Q8I6Z4_PLAF7	MAL13P1.344	RNAse L inhibitor protein, putative OS=Plasmodium falciparum (isolate 3D7) GN=MAL13P1.344 PE=3 SV=1	70.23	3	3	4	5	110000	370000	110000	1	3.36364
Q8IM23_Q8IM23_PLAF7	PF14_0068	Fibrillarin, putative OS=Plasmodium falciparum (isolate 3D7) GN=PF14_0068 PE=3 SV=1	34.11	3	4	2	3	570000	370000	370000	1.54054	1
O77381_O77381_PLAF7	PFC0775w	40S ribosomal protein S11, putative OS=Plasmodium falciparum (isolate 3D7) GN=PFC0775w PE=3 SV=2	18.75	3	3	4	5	2200000	2900000	2200000	1	1.31818
C0H4U4_C0H4U4_PLAF7	MAL8P1.95	Uncharacterized protein OS=Plasmodium falciparum (isolate 3D7) GN=MAL8P1.95 PE=4 SV=1	36.23	2	2	4	5	2100000	1200000	1200000	1.75	1
sp|P16452|EPB42_HUMAN	EPB42	Erythrocyte membrane protein band 4.2 OS=Homo sapiens GN=EPB42 PE=1 SV=3	76.96	1	1	4	5	160000	1100000	160000	1	6.875
sp|P62805|H4_HUMAN	HIST1H4A	Histone H4 OS=Homo sapiens GN=HIST1H4A PE=1 SV=2	11.36	3	3	3	3	1900000	3600000	1900000	1	1.89474
Q8IJW0_Q8IJW0_PLAF7	PF10_0081	26S proteasome regulatory subunit 4, putative OS=Plasmodium falciparum (isolate 3D7) GN=PF10_0081 PE=4 SV=2	49.81	2	3	4	5	260000	680000	260000	1	2.61538
sp|P62987|RL40_HUMAN	UBA52	Ubiquitin-60S ribosomal protein L40 OS=Homo sapiens GN=UBA52 PE=1 SV=2	14.72	3	3	3	4	2400000	2600000	2400000	1	1.08333
Q8I2W3_Q8I2W3_PLAF7	PFI0930c	Nucleosome assembly protein OS=Plasmodium falciparum (isolate 3D7) GN=PFI0930c PE=3 SV=1	31.81	2	2	3	3	430000	750000	430000	1	1.74419
O97250_O97250_PLAF7	PFC0300c	60S ribosomal protein L7, putative OS=Plasmodium falciparum (isolate 3D7) GN=PFC0300c PE=4 SV=2	30.5	2	2	4	4	540000	1500000	540000	1	2.77778
sp|P69891|HBG1_HUMAN	HBG1	Hemoglobin subunit gamma-1 OS=Homo sapiens GN=HBG1 PE=1 SV=2	16.13	1	1	3	3	300000	740000	300000	1	2.46667
Q8IBP0_Q8IBP0_PLAF7	PF07_0087	Uncharacterized protein OS=Plasmodium falciparum (isolate 3D7) GN=PF07_0087 PE=4 SV=1	29.23	2	2	4	4	210000	540000	210000	1	2.57143
Q8I6V3_Q8I6V3_PLAF7	PF14_0077	Plasmepsin II OS=Plasmodium falciparum (isolate 3D7) GN=PF14_0077 PE=3 SV=1	51.45	3	3	3	3	580000	1100000	580000	1	1.89655
sp|P02787|TRFE_HUMAN	TF	Serotransferrin OS=Homo sapiens GN=TF PE=1 SV=3	77.01	3	3	2	2	290000	190000	190000	1.52632	1
C6KT13_C6KT13_PLAF7	PFF0835w	Uncharacterized protein OS=Plasmodium falciparum (isolate 3D7) GN=PFF0835w PE=4 SV=1	52.95	2	2	4	4	380000	640000	380000	1	1.68421
Q8IDG2_Q8IDG2_PLAF7	MAL13P1.270	Proteasome subunit alpha type OS=Plasmodium falciparum (isolate 3D7) GN=MAL13P1.270 PE=3 SV=1	27.21	4	4	2	2	820000	450000	450000	1.82222	1
sp|Q96DA0|ZG16B_HUMAN	ZG16B	Zymogen granule protein 16 homolog B OS=Homo sapiens GN=ZG16B PE=1 SV=3	22.72	2	2	3	3	500000	830000	500000	1	1.66
Q8IBQ6_Q8IBQ6_PLAF7	PF07_0079	60S ribosomal protein L11a, putative OS=Plasmodium falciparum (isolate 3D7) GN=PF07_0079 PE=3 SV=1	20.21	3	3	3	4	2200000	3700000	2200000	1	1.68182
Q8IEM3_Q8IEM3_PLAF7	PF13_0049	60S ribosomal protein L24, putative OS=Plasmodium falciparum (isolate 3D7) GN=PF13_0049 PE=4 SV=1	19.23	1	1	4	4	2100000	2100000	2100000	1	1
Q8I3L4_Q8I3L4_PLAF7	PfACS10	Acyl-CoA synthetase, PfACS10 OS=Plasmodium falciparum (isolate 3D7) GN=PfACS10 PE=4 SV=1	76.8	2	3	2	2	890000	270000	270000	3.2963	1
sp|P08311|CATG_HUMAN	CTSG	Cathepsin G OS=Homo sapiens GN=CTSG PE=1 SV=2	28.82	3	3	4	4	340000	1200000	340000	1	3.52941
Q8IIV8_Q8IIV8_PLAF7	PF11_0055	Conserved protein OS=Plasmodium falciparum (isolate 3D7) GN=PF11_0055 PE=4 SV=1	49.23	3	3	2	2	240000	230000	230000	1.04348	1
Q8I1V1_Q8I1V1_PLAF7	PFD0665c	26S proteasome AAA-ATPase subunit RPT3, putative OS=Plasmodium falciparum (isolate 3D7) GN=PFD0665c PE=4 SV=1	44.64	1	1	4	4	19000	230000	19000	1	12.1053
Q8IEQ1_Q8IEQ1_PLAF7	PF13_0033	26S proteasome regulatory subunit, putative OS=Plasmodium falciparum (isolate 3D7) GN=PF13_0033 PE=4 SV=1	44.65	1	1	3	3	13000	260000	13000	1	20
sp|P11142|HSP7C_HUMAN	HSPA8	Heat shock cognate 71 kDa protein OS=Homo sapiens GN=HSPA8 PE=1 SV=1	70.85	3	4	2	2	1100000	1200000	1100000	1	1.09091
sp|P11171|41_HUMAN	EPB41	Protein 4.1 OS=Homo sapiens GN=EPB41 PE=1 SV=4	96.96	0	0	3	3	0	180000	180000	0	1
Q8I5Y3_Q8I5Y3_PLAF7	PFL0310c	Eukaryotic translation initiation factor 3 subunit C OS=Plasmodium falciparum (isolate 3D7) GN=PFL0310c PE=3 SV=1	115.94	0	0	4	5	0	1200000	1200000	0	1
sp|Q8WVV4|POF1B_HUMAN	POF1B	Protein POF1B OS=Homo sapiens GN=POF1B PE=1 SV=3	68.02	4	5	0	0	570000	0	570000	1	0
Q8ID85_Q8ID85_PLAF7	PF13_0330	ATP-dependent DNA helicase, putative OS=Plasmodium falciparum (isolate 3D7) GN=PF13_0330 PE=4 SV=1	54.6	0	0	4	4	0	390000	390000	0	1
Q8ILC1_STI1L_PLAF7	PF14_0324	STI1-like protein OS=Plasmodium falciparum (isolate 3D7) GN=PF14_0324 PE=4 SV=1	66.02	1	1	3	3	82000	260000	82000	1	3.17073
Q8IIK5_Q8IIK5_PLAF7	RON4	Moving junction protein OS=Plasmodium falciparum (isolate 3D7) GN=RON4 PE=4 SV=2	135.49	0	0	4	4	0	490000	490000	0	1
sp|P04114|APOB_HUMAN	APOB	Apolipoprotein B-100 OS=Homo sapiens GN=APOB PE=1 SV=2	515.28	0	0	2	2	0	160000	160000	0	1
Q8IHU0_Q8IHU0_PLAF7	PF11_0437	60S ribosomal protein L28, putative OS=Plasmodium falciparum (isolate 3D7) GN=PF11_0437 PE=4 SV=1	14.4	3	9	3	8	5000000	4100000	4100000	1.21951	1
Q8IDC6_Q8IDC6_PLAF7	MAL13P1.284	Pyrroline carboxylate reductase OS=Plasmodium falciparum (isolate 3D7) GN=MAL13P1.284 PE=1 SV=1	28.36	3	9	2	8	14000000	10000000	10000000	1.4	1
Q8ILK3_Q8ILK3_PLAF7	PF14_0240	60S ribosomal protein L21e, putative OS=Plasmodium falciparum (isolate 3D7) GN=PF14_0240 PE=4 SV=1	18.78	2	6	2	16	3100000	11000000	3100000	1	3.54839
Q8IB51_Q8IB51_PLAF7	PF08_0039	60S ribosomal protein L22, putative OS=Plasmodium falciparum (isolate 3D7) GN=PF08_0039 PE=4 SV=1	16.37	3	7	3	5	3400000	1800000	1800000	1.88889	1
sp|Q96KK5|H2A1H_HUMAN	HIST1H2AH	Histone H2A type 1-H OS=Homo sapiens GN=HIST1H2AH PE=1 SV=3	13.9	3	5	3	4	31000000	16000000	16000000	1.9375	1
sp|P02042|HBD_HUMAN	HBD	Hemoglobin subunit delta OS=Homo sapiens GN=HBD PE=1 SV=2	16.05	3	3	3	5	4400000	7300000	4400000	1	1.65909
C0H5C2_C0H5C2_PLAF7	MAL13P1.92	40S ribosomal protein S15/S19, putative OS=Plasmodium falciparum (isolate 3D7) GN=MAL13P1.92 PE=3 SV=1	16.75	3	6	2	3	13000000	8700000	8700000	1.49425	1
Q8IE09_Q8IE09_PLAF7	PF13_0171	60S ribosomal protein L23, putative OS=Plasmodium falciparum (isolate 3D7) GN=PF13_0171 PE=3 SV=1	14.98	2	4	2	3	1400000	1600000	1400000	1	1.14286
O77323_TCPH_PLAF7	MAL3P3.6	T-complex protein 1 subunit eta OS=Plasmodium falciparum (isolate 3D7) GN=MAL3P3.6 PE=3 SV=1	59.54	3	4	3	4	290000	250000	250000	1.16	1
sp|P01857|IGHG1_HUMAN	IGHG1	Immunoglobulin heavy constant gamma 1 OS=Homo sapiens GN=IGHG1 PE=1 SV=1	36.08	3	3	3	4	1500000	2700000	1500000	1	1.8
Q8IJV6_Q8IJV6_PLAF7	PF10_0086	Adenylate kinase OS=Plasmodium falciparum (isolate 3D7) GN=PF10_0086 PE=3 SV=1	27.59	3	3	3	4	180000	390000	180000	1	2.16667
sp|P30043|BLVRB_HUMAN	BLVRB	Flavin reductase (NADPH) OS=Homo sapiens GN=BLVRB PE=1 SV=3	22.11	3	4	3	3	490000	430000	430000	1.13953	1
Q8I1S0_Q8I1S0_PLAF7	sar1	Small GTP-binding protein sar1 OS=Plasmodium falciparum (isolate 3D7) GN=sar1 PE=3 SV=1	22.01	2	4	2	2	990000	1500000	990000	1	1.51515
C6KTB1_C6KTB1_PLAF7	PFF1335c	4-methyl-5(B-hydroxyethyl)-thiazol monophosphate biosynthesis enzyme OS=Plasmodium falciparum (isolate 3D7) GN=PFF1335c PE=4 SV=1	20.28	3	3	3	4	980000	1200000	980000	1	1.22449
C6KSV0_C6KSV0_PLAF7	PFF0510w	Histone H3 OS=Plasmodium falciparum (isolate 3D7) GN=PFF0510w PE=3 SV=1	15.44	2	4	1	1	9200000	2600000	2600000	3.53846	1
Q8ILV2_Q8ILV2_PLAF7	PF14_0141	60S ribosomal protein L10, putative OS=Plasmodium falciparum (isolate 3D7) GN=PF14_0141 PE=4 SV=1	25.2	2	3	3	4	2200000	5900000	2200000	1	2.68182
Q8ILI6_AN32_PLAF7	PF14_0257	Acidic leucine-rich nuclear phosphoprotein 32-related protein OS=Plasmodium falciparum (isolate 3D7) GN=PF14_0257 PE=3 SV=1	32.99	3	3	3	3	330000	600000	330000	1	1.81818
Q8I2X3_Q8I2X3_PLAF7	GAP50	Glideosome-associated protein 50 OS=Plasmodium falciparum (isolate 3D7) GN=GAP50 PE=1 SV=1	44.58	2	2	3	4	350000	830000	350000	1	2.37143
Q8II73_Q8II73_PLAF7	PF11_0301	Spermidine synthase OS=Plasmodium falciparum (isolate 3D7) GN=PF11_0301 PE=1 SV=1	36.57	2	3	3	3	320000	330000	320000	1	1.03125
Q8IHS5_Q8IHS5_PLAF7	PF11_0454	40S ribosomal protein S21 OS=Plasmodium falciparum (isolate 3D7) GN=PF11_0454 PE=3 SV=1	9.14	3	3	3	3	1600000	1400000	1400000	1.14286	1
Q8IHT9_Q8IHT9_PLAF7	PF11_0438	60S ribosomal protein L35Ae, putative OS=Plasmodium falciparum (isolate 3D7) GN=PF11_0438 PE=4 SV=1	16.26	2	3	3	3	5000000	5400000	5000000	1	1.08
sp|P07355|ANXA2_HUMAN	ANXA2	Annexin A2 OS=Homo sapiens GN=ANXA2 PE=1 SV=2	38.58	3	3	2	3	440000	350000	350000	1.25714	1
Q8IJV7_Q8IJV7_PLAF7	PF10_0085	Nucleolar protein NOP5, putative OS=Plasmodium falciparum (isolate 3D7) GN=PF10_0085 PE=4 SV=1	53.38	3	3	3	3	220000	400000	220000	1	1.81818
sp|P10909|CLUS_HUMAN	CLU	Clusterin OS=Homo sapiens GN=CLU PE=1 SV=1	52.46	3	3	2	2	610000	84000	84000	7.2619	1
Q8I2Q0_Q8I2Q0_PLAF7	PFI1270w	Putative uncharacterized protein OS=Plasmodium falciparum (isolate 3D7) GN=PFI1270w PE=4 SV=1	24.68	2	2	3	3	510000	770000	510000	1	1.5098
Q8IIC4_Q8IIC4_PLAF7	PF11_0250	High mobility group-like protein NHP2, putative OS=Plasmodium falciparum (isolate 3D7) GN=PF11_0250 PE=4 SV=1	16	3	3	2	3	430000	330000	330000	1.30303	1
Q7K6A9_Q7K6A9_PLAF7	MAL8P1.142	Proteasome subunit beta type OS=Plasmodium falciparum (isolate 3D7) GN=MAL8P1.142 PE=3 SV=1	30.85	2	2	3	3	300000	340000	300000	1	1.13333
C0H551_C0H551_PLAF7	PFI1110w	Glutamine synthetase, putative OS=Plasmodium falciparum (isolate 3D7) GN=PFI1110w PE=3 SV=1	63.19	2	3	2	2	260000	140000	140000	1.85714	1
sp|P01876|IGHA1_HUMAN	IGHA1	Immunoglobulin heavy constant alpha 1 OS=Homo sapiens GN=IGHA1 PE=1 SV=2	37.63	2	2	2	2	950000	1700000	950000	1	1.78947
O97319_O97319_PLAF7	PFC0870w	Elongation factor 1 (EF-1), putative OS=Plasmodium falciparum (isolate 3D7) GN=PFC0870w PE=4 SV=2	17.69	2	2	3	3	120000	210000	120000	1	1.75
Q8IJ34_Q8IJ34_PLAF7	PF10_0366	ADP/ATP transporter on adenylate translocase OS=Plasmodium falciparum (isolate 3D7) GN=PF10_0366 PE=3 SV=1	33.7	3	3	2	2	320000	440000	320000	1	1.375
Q8I3X4_Q8I3X4_PLAF7	PFE0660c	Purine nucleotide phosphorylase, putative OS=Plasmodium falciparum (isolate 3D7) GN=PFE0660c PE=1 SV=1	26.84	2	2	3	3	290000	330000	290000	1	1.13793
C0H4A6_C0H4A6_PLAF7	PFD0770c	Ribosomal protein L15 OS=Plasmodium falciparum (isolate 3D7) GN=PFD0770c PE=3 SV=1	24.12	2	2	3	3	560000	900000	560000	1	1.60714
Q8ILB6_Q8ILB6_PLAF7	PF14_0329	Putative uncharacterized protein OS=Plasmodium falciparum (isolate 3D7) GN=PF14_0329 PE=4 SV=1	28.85	1	1	3	3	610000	430000	430000	1.4186	1
sp|P0C0L4|CO4A_HUMAN	C4A	Complement C4-A OS=Homo sapiens GN=C4A PE=1 SV=2	192.66	1	1	3	4	23000	320000	23000	1	13.913
Q8IJ74_Q8IJ74_PLAF7	PF10_0325	Haloacid dehalogenase-like hydrolase, putative OS=Plasmodium falciparum (isolate 3D7) GN=PF10_0325 PE=4 SV=1	32.82	2	3	1	2	300000	90000	90000	3.33333	1
sp|P19823|ITIH2_HUMAN	ITIH2	Inter-alpha-trypsin inhibitor heavy chain H2 OS=Homo sapiens GN=ITIH2 PE=1 SV=2	106.4	2	2	3	3	2100000	3000000	2100000	1	1.42857
Q8IDI5_Q8IDI5_PLAF7	PF13_0268	60S ribosomal protein L17, putative OS=Plasmodium falciparum (isolate 3D7) GN=PF13_0268 PE=3 SV=1	23.4	2	2	3	3	840000	1600000	840000	1	1.90476
P62203_CALM_PLAF7	PF14_0323	Calmodulin OS=Plasmodium falciparum (isolate 3D7) GN=PF14_0323 PE=3 SV=2	16.92	0	0	3	4	0	360000	360000	0	1
sp|Q06033|ITIH3_HUMAN	ITIH3	Inter-alpha-trypsin inhibitor heavy chain H3 OS=Homo sapiens GN=ITIH3 PE=1 SV=2	99.79	1	1	2	2	620000	770000	620000	1	1.24194
Q8ILI2_Q8ILI2_PLAF7	PF14_0261	Proliferation-associated protein 2g4, putative OS=Plasmodium falciparum (isolate 3D7) GN=PF14_0261 PE=4 SV=1	42.61	3	3	2	2	840000	450000	450000	1.86667	1
Q8I2X0_Q8I2X0_PLAF7	PFI0895c	Eukaryotic translation initiation factor 3 subunit 5, putative OS=Plasmodium falciparum (isolate 3D7) GN=PFI0895c PE=4 SV=1	36.8	3	3	3	3	490000	590000	490000	1	1.20408
Q8IFM0_Q8IFM0_PLAF7	PFD1170c	Uncharacterized protein OS=Plasmodium falciparum (isolate 3D7) GN=PFD1170c PE=4 SV=1	35.94	1	1	3	3	150000	540000	150000	1	3.6
sp|P33778|H2B1B_HUMAN	HIST1H2BB	Histone H2B type 1-B OS=Homo sapiens GN=HIST1H2BB PE=1 SV=2	13.94	2	2	2	3	640000	1100000	640000	1	1.71875
sp|P02679|FIBG_HUMAN	FGG	Fibrinogen gamma chain OS=Homo sapiens GN=FGG PE=1 SV=3	51.48	1	1	2	2	59000	750000	59000	1	12.7119
Q8I467_CADF1_PLAF7	PFE0165w	Cofilin/actin-depolymerizing factor homolog 1 OS=Plasmodium falciparum (isolate 3D7) GN=PFE0165w PE=1 SV=1	13.73	2	3	1	1	83000	23000	23000	3.6087	1
sp|P28289|TMOD1_HUMAN	TMOD1	Tropomodulin-1 OS=Homo sapiens GN=TMOD1 PE=1 SV=1	40.54	0	0	3	3	0	170000	170000	0	1
sp|P10599|THIO_HUMAN	TXN	Thioredoxin OS=Homo sapiens GN=TXN PE=1 SV=3	11.73	3	3	1	1	1800000	210000	210000	8.57143	1
Q9TY95_SERA_PLAF7	SERA	Serine-repeat antigen protein OS=Plasmodium falciparum (isolate 3D7) GN=SERA PE=1 SV=1	111.7	1	1	3	4	75000	220000	75000	1	2.93333
Q8IIR9_Q8IIR9_PLAF7	CK2alpha	Casein kinase II, alpha subunit OS=Plasmodium falciparum (isolate 3D7) GN=CK2alpha PE=4 SV=1	39.86	2	2	3	3	270000	590000	270000	1	2.18519
Q7KQM0_TPIS_PLAF7	TPI	Triosephosphate isomerase OS=Plasmodium falciparum (isolate 3D7) GN=TPI PE=3 SV=1	27.92	1	1	1	1	310000	420000	310000	1	1.35484
Q76NM4_Q76NM4_PLAF7	Rab11a	Rab11a, GTPase OS=Plasmodium falciparum (isolate 3D7) GN=Rab11a PE=1 SV=1	24.74	0	0	3	3	0	510000	510000	0	1
Q8I566_Q8I566_PLAF7	PFL1720w	Serine hydroxymethyltransferase OS=Plasmodium falciparum (isolate 3D7) GN=PFL1720w PE=3 SV=1	49.75	1	1	2	2	170000	340000	170000	1	2
Q8IAR3_Q8IAR3_PLAF7	MAL8P1.128	Proteasome subunit alpha, putative OS=Plasmodium falciparum (isolate 3D7) GN=MAL8P1.128 PE=4 SV=2	29.48	0	0	3	3	0	450000	450000	0	1
Q8I2B1_Q8I2B1_PLAF7	PFA_0145c	Aspartyl-tRNA synthetase, putative OS=Plasmodium falciparum (isolate 3D7) GN=PFA_0145c PE=3 SV=1	73.4	1	1	3	3	62000	330000	62000	1	5.32258
Q8IES0_Q8IES0_PLAF7	PF13_0021	Small heat shock protein, putative OS=Plasmodium falciparum (isolate 3D7) GN=PF13_0021 PE=3 SV=1	25.18	1	1	3	3	290000	560000	290000	1	1.93103
Q8I5H7_Q8I5H7_PLAF7	GTP-CH	GTP cyclohydrolase I OS=Plasmodium falciparum (isolate 3D7) GN=GTP-CH PE=4 SV=1	45.85	2	2	2	2	290000	400000	290000	1	1.37931
Q8IIU3_Q8IIU3_PLAF7	PF11_0071	RuvB DNA helicase, putative OS=Plasmodium falciparum (isolate 3D7) GN=PF11_0071 PE=4 SV=1	53.37	1	1	3	3	25000	230000	25000	1	9.2
C6KSX2_C6KSX2_PLAF7	PFF0625w	Nucleolar GTP-binding protein 1, putative OS=Plasmodium falciparum (isolate 3D7) GN=PFF0625w PE=4 SV=1	79.48	2	2	3	3	160000	530000	160000	1	3.3125
O77396_O77396_PLAF7	PFC0745c	Proteasome component C8, putative OS=Plasmodium falciparum (isolate 3D7) GN=PFC0745c PE=4 SV=1	29.27	2	2	1	1	200000	71000	71000	2.8169	1
Q8IAZ3_Q8IAZ3_PLAF7	MAL8P1.83	Eukaryotic translation initiation factor 3 subunit G OS=Plasmodium falciparum (isolate 3D7) GN=MAL8P1.83 PE=3 SV=1	31	0	0	3	4	0	200000	200000	0	1
O77309_O77309_PLAF7	RhopH1(3.2)	Cytoadherence linked asexual protein 3.2 OS=Plasmodium falciparum (isolate 3D7) GN=RhopH1(3.2) PE=4 SV=3	167.38	0	0	3	4	0	240000	240000	0	1
P61074_PCNA_PLAF7	PCNA	Proliferating cell nuclear antigen OS=Plasmodium falciparum (isolate 3D7) GN=PCNA PE=3 SV=1	30.57	0	0	1	1	0	110000	110000	0	1
C6KT55_C6KT55_PLAF7	PFF1050w	Nascent polypeptide associated complex alpha chain, putative OS=Plasmodium falciparum (isolate 3D7) GN=PFF1050w PE=4 SV=1	20.61	2	2	2	2	100000	120000	100000	1	1.2
sp|P00738|HPT_HUMAN	HP	Haptoglobin OS=Homo sapiens GN=HP PE=1 SV=1	45.18	0	0	2	2	0	2500000	2500000	0	1
Q8ILQ3_Q8ILQ3_PLAF7	PF14_0191	Putative uncharacterized protein OS=Plasmodium falciparum (isolate 3D7) GN=PF14_0191 PE=4 SV=1	59.66	1	1	3	3	57000	260000	57000	1	4.5614
Q8I5F4_Q8I5F4_PLAF7	PFL1270w	Cof-like hydrolase, had-superfamily, subfamily iib OS=Plasmodium falciparum (isolate 3D7) GN=PFL1270w PE=4 SV=1	33.25	1	1	0	0	36000	0	36000	1	0
SAV1_STRVL		Streptavidin V1 precursor (SA V1) - Streptomyces violaceus (Streptomyces venezuelae).	18.85	3	3	0	0	460000	0	460000	1	0
Q8I289_Q8I289_PLAF7	PFA_0255c	Putative uncharacterized protein OS=Plasmodium falciparum (isolate 3D7) GN=PFA_0255c PE=4 SV=1	67.11	0	0	3	3	0	140000	140000	0	1
sp|P07384|CAN1_HUMAN	CAPN1	Calpain-1 catalytic subunit OS=Homo sapiens GN=CAPN1 PE=1 SV=1	81.84	3	3	0	0	270000	0	270000	1	0
Q8IKQ7_Q8IKQ7_PLAF7	PF14_0546	Putative uncharacterized protein OS=Plasmodium falciparum (isolate 3D7) GN=PF14_0546 PE=4 SV=1	75.94	0	0	1	1	0	66000	66000	0	1
Q8IFN9_Q8IFN9_PLAF7	PFD1070w	Eukaryotic initiation factor, putative OS=Plasmodium falciparum (isolate 3D7) GN=PFD1070w PE=4 SV=1	44.77	1	1	2	2	41000	180000	41000	1	4.39024
sp|P62917|RL8_HUMAN	RPL8	60S ribosomal protein L8 OS=Homo sapiens GN=RPL8 PE=1 SV=2	28.01	0	0	3	3	0	800000	800000	0	1
C0H5B1_C0H5B1_PLAF7	MAL13P1.63	Asparagine-rich protein OS=Plasmodium falciparum (isolate 3D7) GN=MAL13P1.63 PE=4 SV=1	146.56	1	1	2	2	130000	34000	34000	3.82353	1
sp|P0DOX7|IGK_HUMAN		Immunoglobulin kappa light chain OS=Homo sapiens PE=1 SV=1	23.36	2	4	2	4	540000	1100000	540000	1	2.03704
C6KT18_C6KT18_PLAF7	PFF0860c	Histone H2A OS=Plasmodium falciparum (isolate 3D7) GN=PFF0860c PE=3 SV=1	14.11	1	4	1	2	6900000	2000000	2000000	3.45	1
sp|P34931|HS71L_HUMAN	HSPA1L	Heat shock 70 kDa protein 1-like OS=Homo sapiens GN=HSPA1L PE=1 SV=2	70.33	2	3	2	4	3100000	7500000	3100000	1	2.41935
Q8I603_Q8I603_PLAF7	PFL0210c	Eukaryotic initiation factor 5a, putative OS=Plasmodium falciparum (isolate 3D7) GN=PFL0210c PE=4 SV=1	17.62	1	2	1	3	970000	1100000	970000	1	1.13402
Q8IJK8_Q8IJK8_PLAF7	PF10_0187	60S ribosomal protein L30e, putative OS=Plasmodium falciparum (isolate 3D7) GN=PF10_0187 PE=4 SV=1	11.77	2	3	2	4	2000000	3000000	2000000	1	1.5
sp|O75223|GGCT_HUMAN	GGCT	Gamma-glutamylcyclotransferase OS=Homo sapiens GN=GGCT PE=1 SV=1	20.99	2	3	2	3	1400000	600000	600000	2.33333	1
Q8IDK7_Q8IDK7_PLAF7	PF13_0257	Glutamate--tRNA ligase, putative OS=Plasmodium falciparum (isolate 3D7) GN=PF13_0257 PE=3 SV=1	101.35	2	3	2	3	80000	110000	80000	1	1.375
Q9TY94_Q9TY94_PLAF7	UAP56	DEAD box helicase, UAP56 OS=Plasmodium falciparum (isolate 3D7) GN=UAP56 PE=4 SV=1	52.19	2	2	2	3	500000	730000	500000	1	1.46
sp|P61626|LYSC_HUMAN	LYZ	Lysozyme C OS=Homo sapiens GN=LYZ PE=1 SV=1	16.53	1	3	1	2	6000000	3300000	3300000	1.81818	1
C0H4K8_C0H4K8_PLAF7	MAL7P1.300	40S ribosomal protein S29, putative OS=Plasmodium falciparum (isolate 3D7) GN=MAL7P1.300 PE=4 SV=1	6.41	1	2	2	3	700000	1500000	700000	1	2.14286
sp|P68371|TBB4B_HUMAN	TUBB4B	Tubulin beta-4B chain OS=Homo sapiens GN=TUBB4B PE=1 SV=1	49.8	0	0	2	4	0	1000000	1000000	0	1
O97248_O97248_PLAF7	PFC0290w	40S ribosomal protein S23, putative OS=Plasmodium falciparum (isolate 3D7) GN=PFC0290w PE=3 SV=1	16.12	1	2	2	2	4400000	4300000	4300000	1.02326	1
Q6ZLZ9_Q6ZLZ9_PLAF7	PFI0180w	Alpha tubulin OS=Plasmodium falciparum (isolate 3D7) GN=PFI0180w PE=3 SV=1	50.26	1	1	2	2	370000	610000	370000	1	1.64865
sp|P14625|ENPL_HUMAN	HSP90B1	Endoplasmin OS=Homo sapiens GN=HSP90B1 PE=1 SV=1	92.41	2	2	2	2	1200000	1400000	1200000	1	1.16667
sp|P61204|ARF3_HUMAN	ARF3	ADP-ribosylation factor 3 OS=Homo sapiens GN=ARF3 PE=1 SV=2	20.59	2	2	2	2	1000000	950000	950000	1.05263	1
Q8IKA6_Q8IKA6_PLAF7	PF14_0700	DNAJ protein, putative OS=Plasmodium falciparum (isolate 3D7) GN=PF14_0700 PE=4 SV=1	52.42	1	3	1	1	220000	68000	68000	3.23529	1
Q8I463_Q8I463_PLAF7	PFE0185c	60S ribosomal protein L31, putative OS=Plasmodium falciparum (isolate 3D7) GN=PFE0185c PE=4 SV=1	14.06	2	3	2	2	1500000	670000	670000	2.23881	1
Q8IE00_Q8IE00_PLAF7	PF13_0178	Translation initiation factor 6, putative OS=Plasmodium falciparum (isolate 3D7) GN=PF13_0178 PE=3 SV=1	27.23	1	1	2	2	70000	190000	70000	1	2.71429
Q7KWJ5_Q7KWJ5_PLAF7	HT1	Hexose transporter, PfHT1 OS=Plasmodium falciparum (isolate 3D7) GN=HT1 PE=3 SV=1	56.38	2	2	1	1	230000	39000	39000	5.89744	1
Q8IJX3_Q8IJX3_PLAF7	PF10_0068	RNA binding protein, putative OS=Plasmodium falciparum (isolate 3D7) GN=PF10_0068 PE=4 SV=1	29.51	1	1	2	2	140000	900000	140000	1	6.42857
sp|Q8TAA3|PSA7L_HUMAN	PSMA8	Proteasome subunit alpha type-7-like OS=Homo sapiens GN=PSMA8 PE=2 SV=3	28.51	2	2	1	1	280000	73000	73000	3.83562	1
Q8ILU8_Q8ILU8_PLAF7	PF14_0146	Ribonucleoprotein, putative OS=Plasmodium falciparum (isolate 3D7) GN=PF14_0146 PE=4 SV=1	22.32	2	2	2	2	170000	260000	170000	1	1.52941
O96258_O96258_PLAF7	PFB0830w	40S ribosomal protein S26e, putative OS=Plasmodium falciparum (isolate 3D7) GN=PFB0830w PE=4 SV=1	12.5	2	2	2	2	690000	850000	690000	1	1.23188
Q8ILT0_Q8ILT0_PLAF7	PF14_0164	Glutamate dehydrogenase OS=Plasmodium falciparum (isolate 3D7) GN=PF14_0164 PE=3 SV=1	52.51	1	2	1	1	230000	86000	86000	2.67442	1
Q8I0V9_Q8I0V9_PLAF7	PFA_0450c	mRNA cleavage factor-like protein, putative OS=Plasmodium falciparum (isolate 3D7) GN=PFA_0450c PE=4 SV=1	27.3	1	1	2	2	220000	400000	220000	1	1.81818
Q8ILK2_Q8ILK2_PLAF7	PF14_0241	Basic transcription factor 3b, putative OS=Plasmodium falciparum (isolate 3D7) GN=PF14_0241 PE=4 SV=1	19.38	1	1	2	2	650000	350000	350000	1.85714	1
C0H4W2_C0H4W2_PLAF7	PF08_0049	Lsm3 homologue, putative OS=Plasmodium falciparum (isolate 3D7) GN=PF08_0049 PE=4 SV=1	10.69	0	0	2	2	0	240000	240000	0	1
Q8IFP3_Q8IFP3_PLAF7	PFD1050w	Alpha-tubulin ii OS=Plasmodium falciparum (isolate 3D7) GN=PFD1050w PE=3 SV=1	49.66	1	1	2	2	250000	650000	250000	1	2.6
C6KSY6_C6KSY6_PLAF7	PFF0700c	60S ribosomal protein L19, putative OS=Plasmodium falciparum (isolate 3D7) GN=PFF0700c PE=3 SV=1	21.57	2	2	2	2	860000	1200000	860000	1	1.39535
C6S3J6_C6S3J6_PLAF7	PF14_0575a	Ribosomal protein L29, putative OS=Plasmodium falciparum (isolate 3D7) GN=PF14_0575a PE=4 SV=1	8.01	2	2	1	1	910000	96000	96000	9.47917	1
C0H4U5_C0H4U5_PLAF7	PF08_0081	Uncharacterized protein OS=Plasmodium falciparum (isolate 3D7) GN=PF08_0081 PE=4 SV=1	76.81	2	2	1	1	240000	170000	170000	1.41176	1
Q8IBY4_Q8IBY4_PLAF7	PF07_0043	60S ribosomal protein L34-A, putative OS=Plasmodium falciparum (isolate 3D7) GN=PF07_0043 PE=4 SV=1	17.34	1	1	2	3	520000	1800000	520000	1	3.46154
C0H570_C0H570_PLAF7	PFI1435w	RNA binding protein, putative OS=Plasmodium falciparum (isolate 3D7) GN=PFI1435w PE=4 SV=1	33.58	1	1	2	2	240000	630000	240000	1	2.625
Q8IDV0_Q8IDV0_PLAF7	PF13_0214	Elongation factor 1-gamma, putative OS=Plasmodium falciparum (isolate 3D7) GN=PF13_0214 PE=4 SV=2	47.75	1	1	2	2	78000	200000	78000	1	2.5641
Q8I5Q3_Q8I5Q3_PLAF7	Cpn10	10 kd chaperonin OS=Plasmodium falciparum (isolate 3D7) GN=Cpn10 PE=3 SV=2	11.14	1	1	1	1	120000	140000	120000	1	1.16667
Q8I535_Q8I535_PLAF7	ACS11	Acyl-CoA synthetase, PfACS11 OS=Plasmodium falciparum (isolate 3D7) GN=ACS11 PE=4 SV=1	92.03	1	1	1	1	84000	99000	84000	1	1.17857
Q8IJ60_Q8IJ60_PLAF7	PF10_0340	Methionine-tRNA ligase, putative OS=Plasmodium falciparum (isolate 3D7) GN=PF10_0340 PE=4 SV=1	104.1	1	1	1	1	84000	99000	84000	1	1.17857
Q8I3A1_Q8I3A1_PLAF7	PFI0235w	Replication factor A-related protein, putative OS=Plasmodium falciparum (isolate 3D7) GN=PFI0235w PE=4 SV=1	56.2	1	1	2	2	41000	220000	41000	1	5.36585
sp|P00491|PNPH_HUMAN	PNP	Purine nucleoside phosphorylase OS=Homo sapiens GN=PNP PE=1 SV=2	32.1	1	1	1	1	58000	91000	58000	1	1.56897
Q8IJW4_Q8IJW4_PLAF7	PF10_0077	Eukaryotic translation initiation factor 3 subunit D OS=Plasmodium falciparum (isolate 3D7) GN=PF10_0077 PE=3 SV=1	63.07	1	2	2	2	120000	220000	120000	1	1.83333
Q8I261_Q8I261_PLAF7	PFA_0400c	Beta3 proteasome subunit, putative OS=Plasmodium falciparum (isolate 3D7) GN=PFA_0400c PE=4 SV=1	23.07	1	1	1	1	22000	21000	21000	1.04762	1
sp|P28074|PSB5_HUMAN	PSMB5	Proteasome subunit beta type-5 OS=Homo sapiens GN=PSMB5 PE=1 SV=3	28.46	2	2	1	1	200000	91000	91000	2.1978	1
Q8IJT1_Q8IJT1_PLAF7	PF10_0111	Proteasome subunit beta type OS=Plasmodium falciparum (isolate 3D7) GN=PF10_0111 PE=3 SV=1	30.58	1	1	1	1	200000	230000	200000	1	1.15
Q8IIT3_Q8IIT3_PLAF7	PF11_0524	Lsm4 homologue, putative OS=Plasmodium falciparum (isolate 3D7) GN=PF11_0524 PE=4 SV=2	14.19	2	2	1	1	310000	130000	130000	2.38462	1
C0H5J5_C0H5J5_PLAF7	MAL13P1.303	Polyadenylate-binding protein, putative OS=Plasmodium falciparum (isolate 3D7) GN=MAL13P1.303 PE=4 SV=1	47.8	2	2	2	2	470000	570000	470000	1	1.21277
O97249_RS12_PLAF7	RPS12	40S ribosomal protein S12 OS=Plasmodium falciparum (isolate 3D7) GN=RPS12 PE=3 SV=1	15.39	0	0	2	2	0	970000	970000	0	1
Q8IBC3_Q8IBC3_PLAF7	PF08_0006	Prohibitin, putative OS=Plasmodium falciparum (isolate 3D7) GN=PF08_0006 PE=4 SV=1	30.54	0	0	2	3	0	350000	350000	0	1
O96203_O96203_PLAF7	PFB0550w	Peptide chain release factor subunit 1, putative OS=Plasmodium falciparum (isolate 3D7) GN=PFB0550w PE=4 SV=1	48.03	0	0	2	2	0	23000000	23000000	0	1
Q7KQK0_Q7KQK0_PLAF7	PKAr	CAMP-dependent protein kinase regulatory subunit, putative OS=Plasmodium falciparum (isolate 3D7) GN=PKAr PE=4 SV=1	50.8	1	1	2	2	60000	180000	60000	1	3
Q8ILS9_Q8ILS9_PLAF7	PF14_0165	Putative uncharacterized protein OS=Plasmodium falciparum (isolate 3D7) GN=PF14_0165 PE=4 SV=1	357.41	1	1	2	2	250000	790000	250000	1	3.16
sp|P05090|APOD_HUMAN	APOD	Apolipoprotein D OS=Homo sapiens GN=APOD PE=1 SV=1	21.26	2	4	0	0	2000000	0	2000000	1	0
C6KT64_C6KT64_PLAF7	PFF1095w	Leucyl tRNA synthase OS=Plasmodium falciparum (isolate 3D7) GN=PFF1095w PE=3 SV=1	170.13	0	0	2	2	0	51000	51000	0	1
sp|P30086|PEBP1_HUMAN	PEBP1	Phosphatidylethanolamine-binding protein 1 OS=Homo sapiens GN=PEBP1 PE=1 SV=3	21.04	2	2	1	1	170000	65000	65000	2.61538	1
Q8IJ39_Q8IJ39_PLAF7	PF10_0361	Conserved Plasmodium protein OS=Plasmodium falciparum (isolate 3D7) GN=PF10_0361 PE=4 SV=1	192.51	0	0	1	1	0	85000	85000	0	1
sp|P07195|LDHB_HUMAN	LDHB	L-lactate dehydrogenase B chain OS=Homo sapiens GN=LDHB PE=1 SV=2	36.62	0	0	2	2	0	71000	71000	0	1
Q9NFE6_Q9NFE6_PLAF7	PFC0441c	Eukaryotic translation initiation factor 3 subunit K OS=Plasmodium falciparum (isolate 3D7) GN=PFC0441c PE=3 SV=1	28.02	0	0	2	3	0	260000	260000	0	1
Q8IAU1_Q8IAU1_PLAF7	PF08_0096	RNA helicase, putative OS=Plasmodium falciparum (isolate 3D7) GN=PF08_0096 PE=4 SV=1	108.57	0	0	2	2	0	270000	270000	0	1
sp|P07996|TSP1_HUMAN	THBS1	Thrombospondin-1 OS=Homo sapiens GN=THBS1 PE=1 SV=2	129.3	1	1	1	1	230000	78000	78000	2.94872	1
Q8I3I8_Q8I3I8_PLAF7	PFE1390w	RNA helicase-1 OS=Plasmodium falciparum (isolate 3D7) GN=PFE1390w PE=4 SV=1	76.16	1	1	2	2	39000	130000	39000	1	3.33333
Q8IKR1_Q8IKR1_PLAF7	PF14_0541	V-type H(+)-translocating pyrophosphatase, putative OS=Plasmodium falciparum (isolate 3D7) GN=PF14_0541 PE=3 SV=1	76.37	1	1	1	1	280000	390000	280000	1	1.39286
O96220_O96220_PLAF7	PFB0635w	T-complex protein 1, putative OS=Plasmodium falciparum (isolate 3D7) GN=PFB0635w PE=3 SV=3	60.92	0	0	2	2	0	250000	250000	0	1
Q8I6Z8_Q8I6Z8_PLAF7	PF13_0096	Ubiquitin Carboxyl-terminal Hydrolase-like zinc finger protein OS=Plasmodium falciparum (isolate 3D7) GN=PF13_0096 PE=4 SV=1	74.59	0	0	2	3	0	50000	50000	0	1
Q8I2S6_Q8I2S6_PLAF7	PFI1130c	DNA-directed RNA polymerase II, putative OS=Plasmodium falciparum (isolate 3D7) GN=PFI1130c PE=4 SV=1	38.32	1	1	2	2	57000	160000	57000	1	2.80702
Q8I1Q5_Q8I1Q5_PLAF7	PFD0880w	Eukaryotic translation initiation factor 3 subunit M OS=Plasmodium falciparum (isolate 3D7) GN=PFD0880w PE=3 SV=1	51	1	1	2	2	120000	270000	120000	1	2.25
Q8IE84_Q8IE84_PLAF7	PF13_0130	Vacuolar ATP synthase subunit G, putative OS=Plasmodium falciparum (isolate 3D7) GN=PF13_0130 PE=4 SV=1	14.18	1	1	2	2	73000	120000	73000	1	1.64384
Q8IJP3_Q8IJP3_PLAF7	PF10_0149	Cysteinyl-tRNA synthetase, putative OS=Plasmodium falciparum (isolate 3D7) GN=PF10_0149 PE=3 SV=2	79.46	0	0	1	1	0	100000	100000	0	1
Q8ILS0_Q8ILS0_PLAF7	PF14_0174	Pseudouridine synthase, putative OS=Plasmodium falciparum (isolate 3D7) GN=PF14_0174 PE=4 SV=1	52.91	1	1	2	2	37000	190000	37000	1	5.13514
Q8I3I5_Q8I3I5_PLAF7	PFE1405c	Eukaryotic translation initiation factor 3 subunit E OS=Plasmodium falciparum (isolate 3D7) GN=PFE1405c PE=3 SV=1	61.38	0	0	1	2	0	300000	300000	0	1
C6KSW5_C6KSW5_PLAF7	PFF0590c	Eukaryotic translation initiation factor 3 subunit L OS=Plasmodium falciparum (isolate 3D7) GN=PFF0590c PE=3 SV=1	78.08	1	1	2	2	130000	300000	130000	1	2.30769
Q8I468_Q8I468_PLAF7	PFE0160c	Ser/Arg-rich splicing factor, putative OS=Plasmodium falciparum (isolate 3D7) GN=PFE0160c PE=4 SV=1	37.68	1	1	2	2	110000	240000	110000	1	2.18182
Q8I6U4_Q8I6U4_PLAF7	PF11_0165	Falcipain-2A OS=Plasmodium falciparum (isolate 3D7) GN=PF11_0165 PE=1 SV=1	55.89	1	1	0	0	150000	0	150000	1	0
Q8IL13_Q8IL13_PLAF7	PF14_0437	Helicase, putative OS=Plasmodium falciparum (isolate 3D7) GN=PF14_0437 PE=4 SV=2	60	1	1	2	2	66000	180000	66000	1	2.72727
Q8IJM0_Q8IJM0_PLAF7	PF10_0174	26s proteasome subunit p55, putative OS=Plasmodium falciparum (isolate 3D7) GN=PF10_0174 PE=4 SV=1	55.17	0	0	1	1	0	31000	31000	0	1
Q8IKV6_Q8IKV6_PLAF7	PfRON2	Rhoptry neck protein 2 OS=Plasmodium falciparum (isolate 3D7) GN=PfRON2 PE=1 SV=1	249.33	0	0	2	2	0	230000	230000	0	1
Q8IL56_Q8IL56_PLAF7	PF14_0393	Structure specific recognition protein OS=Plasmodium falciparum (isolate 3D7) GN=PF14_0393 PE=4 SV=1	58.75	1	1	1	1	21000	69000	21000	1	3.28571
sp|P11678|PERE_HUMAN	EPX	Eosinophil peroxidase OS=Homo sapiens GN=EPX PE=1 SV=2	80.99	0	0	2	2	0	220000	220000	0	1
sp|P28066|PSA5_HUMAN	PSMA5	Proteasome subunit alpha type-5 OS=Homo sapiens GN=PSMA5 PE=1 SV=3	26.39	2	2	0	0	170000	0	170000	1	0
Q8IAN7_Q8IAN7_PLAF7	g-tub	Tubulin gamma chain OS=Plasmodium falciparum (isolate 3D7) GN=g-tub PE=3 SV=1	51.6	0	0	2	2	0	180000	180000	0	1
Q8I4T1_VPS26_PLAF7	PFL2415w	Vacuolar protein sorting-associated protein 26 OS=Plasmodium falciparum (isolate 3D7) GN=PFL2415w PE=3 SV=1	34.49	0	0	2	2	0	240000	240000	0	1
Q8IJ11_Q8IJ11_PLAF7	PF10_0390	Pfmc-2TM Maurer's cleft two transmembrane protein OS=Plasmodium falciparum (isolate 3D7) GN=PF10_0390 PE=4 SV=2	27.36	0	0	2	2	0	120000	120000	0	1
Q8I0V2_Q8I0V2_PLAF7	PFL1725w	ATP synthase subunit beta OS=Plasmodium falciparum (isolate 3D7) GN=PFL1725w PE=3 SV=1	58.36	0	0	1	1	0	38000	38000	0	1
Q8I2H3_Q8I2H3_PLAF7	PFI1670c	Vacuolar ATP synthase subunit E, putative OS=Plasmodium falciparum (isolate 3D7) GN=PFI1670c PE=3 SV=2	27.17	1	1	1	1	180000	150000	150000	1.2	1
O97285_O97285_PLAF7	PFC0915w	ATP-dependent RNA Helicase, putative OS=Plasmodium falciparum (isolate 3D7) GN=PFC0915w PE=4 SV=1	49.38	0	0	2	2	0	140000	140000	0	1
Q8IC35_Q8IC35_PLAF7	MAL7P1.12	Erythrocyte membrane-associated antigen OS=Plasmodium falciparum (isolate 3D7) GN=MAL7P1.12 PE=4 SV=1	263.01	0	0	2	2	0	110000	110000	0	1
Q8IEN3_Q8IEN3_PLAF7	cpsSII	Carbamoyl phosphate synthetase OS=Plasmodium falciparum (isolate 3D7) GN=cpsSII PE=4 SV=1	273.27	1	1	1	1	110000	74000	74000	1.48649	1
Q8IBP4_Q8IBP4_PLAF7	MAL7P1.108	Phosphoinositide-binding protein, putative OS=Plasmodium falciparum (isolate 3D7) GN=MAL7P1.108 PE=4 SV=2	258.26	0	0	2	2	0	96000	96000	0	1
Q8ILG6_Q8ILG6_PLAF7	PF14_0277	Coatamer protein, beta subunit, putative OS=Plasmodium falciparum (isolate 3D7) GN=PF14_0277 PE=4 SV=2	159.87	0	0	2	2	0	200000	200000	0	1
C0H490_C0H490_PLAF7	cGloII	Cytosolic glyoxalase II OS=Plasmodium falciparum (isolate 3D7) GN=cGloII PE=3 SV=1	30.51	0	0	1	1	0	120000	120000	0	1
Q8II16_Q8II16_PLAF7	PF11_0359	Coatomer delta subunit, putative OS=Plasmodium falciparum (isolate 3D7) GN=PF11_0359 PE=4 SV=1	56.8	0	0	2	2	0	220000	220000	0	1
Q8IIQ6_Q8IIQ6_PLAF7	PF11_0112	Vacuolar protein sorting-associated protein 35 OS=Plasmodium falciparum (isolate 3D7) GN=PF11_0112 PE=3 SV=1	123.39	0	0	2	2	0	300000	300000	0	1
Q8I4V8_Q8I4V8_PLAF7	FKBP35	FK506-binding protein (FKBP)-type peptidyl-propyl isomerase OS=Plasmodium falciparum (isolate 3D7) GN=FKBP35 PE=1 SV=1	34.8	0	0	2	2	0	200000	200000	0	1
sp|P14618|KPYM_HUMAN	PKM	Pyruvate kinase PKM OS=Homo sapiens GN=PKM PE=1 SV=4	57.9	2	2	0	0	260000	0	260000	1	0
C0H5G7_C0H5G7_PLAF7	MAL13P1.385	RNA binding protein, putative OS=Plasmodium falciparum (isolate 3D7) GN=MAL13P1.385 PE=4 SV=1	76.14	0	0	1	1	0	44000	44000	0	1
Q8I4R5_Q8I4R5_PLAF7	PFL2505c	Rhoptry neck protein 3, putative OS=Plasmodium falciparum (isolate 3D7) GN=PFL2505c PE=4 SV=1	262.99	0	0	2	2	0	140000	140000	0	1
Q8ILR7_Q8ILR7_PLAF7	PF14_0177	DNA replication licensing factor MCM2 OS=Plasmodium falciparum (isolate 3D7) GN=PF14_0177 PE=3 SV=1	111.43	1	1	1	1	260000	40000	40000	6.5	1
Q8III6_Q8III6_PLAF7	PF11_0188	Heat shock protein 90, putative OS=Plasmodium falciparum (isolate 3D7) GN=PF11_0188 PE=3 SV=1	108.4	0	0	2	2	0	110000	110000	0	1
Q8I5P4_Q8I5P4_PLAF7	PFL0785c	Signal recognition particle SRP19, putative OS=Plasmodium falciparum (isolate 3D7) GN=PFL0785c PE=4 SV=1	18.01	1	1	1	1	330000	170000	170000	1.94118	1
C0H4K5_C0H4K5_PLAF7	MAL7P1.18	Serine/threonine protein kinase, putative OS=Plasmodium falciparum (isolate 3D7) GN=MAL7P1.18 PE=4 SV=1	192.73	2	2	0	0	180000	0	180000	1	0
C0H5J9_C0H5J9_PLAF7	MAL13P1.308	Uncharacterized protein OS=Plasmodium falciparum (isolate 3D7) GN=MAL13P1.308 PE=4 SV=1	288.73	0	0	2	2	0	92000	92000	0	1
tr|E3Q1I1|E3Q1I1_HUMAN	HLA-C	MHC class I antigen (Fragment) OS=Homo sapiens GN=HLA-C PE=3 SV=1	31.57	1	46	1	40	1100000000	740000000	740000000	1.48649	1
sp|P62263|RS14_HUMAN	RPS14	40S ribosomal protein S14 OS=Homo sapiens GN=RPS14 PE=1 SV=3	16.26	1	7	1	10	29000000	52000000	29000000	1	1.7931
sp|P12724|ECP_HUMAN	RNASE3	Eosinophil cationic protein OS=Homo sapiens GN=RNASE3 PE=1 SV=2	18.37	1	5	1	4	15000000	22000000	15000000	1	1.46667
sp|P01834|IGKC_HUMAN	IGKC	Immunoglobulin kappa constant OS=Homo sapiens GN=IGKC PE=1 SV=2	11.76	1	3	1	4	750000	1300000	750000	1	1.73333
sp|Q8NFT6|DBF4B_HUMAN	DBF4B	Protein DBF4 homolog B OS=Homo sapiens GN=DBF4B PE=1 SV=1	67.2	1	4	1	5	38000000	32000000	32000000	1.1875	1
sp|P62269|RS18_HUMAN	RPS18	40S ribosomal protein S18 OS=Homo sapiens GN=RPS18 PE=1 SV=3	17.71	1	5	1	3	10000000	5900000	5900000	1.69492	1
sp|P01591|IGJ_HUMAN	JCHAIN	Immunoglobulin J chain OS=Homo sapiens GN=JCHAIN PE=1 SV=4	18.09	1	2	1	2	190000	160000	160000	1.1875	1
sp|P35030|TRY3_HUMAN	PRSS3	Trypsin-3 OS=Homo sapiens GN=PRSS3 PE=1 SV=2	32.51	1	2	1	3	7200000	13000000	7200000	1	1.80556
Q8I5C5_Q8I5C5_PLAF7	MIF	Macrophage migration inhibitory factor homologue OS=Plasmodium falciparum (isolate 3D7) GN=MIF PE=1 SV=1	12.84	1	2	1	2	620000	550000	550000	1.12727	1
sp|P13929|ENOB_HUMAN	ENO3	Beta-enolase OS=Homo sapiens GN=ENO3 PE=1 SV=5	46.96	1	1	1	2	1400000	2700000	1400000	1	1.92857
sp|P38646|GRP75_HUMAN	HSPA9	Stress-70 protein, mitochondrial OS=Homo sapiens GN=HSPA9 PE=1 SV=2	73.63	1	2	1	2	1800000	2700000	1800000	1	1.5
sp|Q8IUE6|H2A2B_HUMAN	HIST2H2AB	Histone H2A type 2-B OS=Homo sapiens GN=HIST2H2AB PE=1 SV=3	13.99	1	3	0	0	5200000	0	5200000	1	0
O96244_O96244_PLAF7	PFB0755w	Conserved Plasmodium protein OS=Plasmodium falciparum (isolate 3D7) GN=PFB0755w PE=4 SV=2	197.65	1	4	1	1	1500000	73000	73000	20.5479	1
sp|P62241|RS8_HUMAN	RPS8	40S ribosomal protein S8 OS=Homo sapiens GN=RPS8 PE=1 SV=2	24.19	1	1	1	2	1500000	3800000	1500000	1	2.53333
Q7K6A5_Q7K6A5_PLAF7	PfMDR1	Multidrug resistance protein OS=Plasmodium falciparum (isolate 3D7) GN=PfMDR1 PE=3 SV=1	162.15	1	2	1	1	89000	89000	89000	1	1
Q8I3F3_Q8I3F3_PLAF7	ETRAMP5	Early transcribed membrane protein 5, ETRAMP5 OS=Plasmodium falciparum (isolate 3D7) GN=ETRAMP5 PE=4 SV=1	19.02	1	1	1	1	130000	99000	99000	1.31313	1
Q8IB14_Q8IB14_PLAF7	PfHMGB2	High mobility group protein OS=Plasmodium falciparum (isolate 3D7) GN=PfHMGB2 PE=4 SV=1	11.53	1	2	0	0	430000	0	430000	1	0
tr|Q9UK54|Q9UK54_HUMAN	HBB	Hemoglobin beta subunit variant (Fragment) OS=Homo sapiens GN=HBB PE=2 SV=1	13.96	1	2	1	1	360000	320000	320000	1.125	1
Q8IHT2_Q8IHT2_PLAF7	PF11_0447	Translation initiation factor eIF-1A, putative OS=Plasmodium falciparum (isolate 3D7) GN=PF11_0447 PE=3 SV=2	17.86	1	1	1	1	75000	97000	75000	1	1.29333
O77336_O77336_PLAF7	PFC0425w	Putative uncharacterized protein OS=Plasmodium falciparum (isolate 3D7) GN=PFC0425w PE=4 SV=1	533.78	1	2	1	1	110000	94000	94000	1.17021	1
Q8IAU3_Q8IAU3_PLAF7	DHPS	Dihydropteroate synthetase OS=Plasmodium falciparum (isolate 3D7) GN=DHPS PE=4 SV=1	83.32	1	2	1	1	34000	29000	29000	1.17241	1
sp|P0DOY2|IGLC2_HUMAN	IGLC2	Immunoglobulin lambda constant 2 OS=Homo sapiens GN=IGLC2 PE=1 SV=1	11.29	0	0	1	2	0	220000	220000	0	1
Q8IAR7_Q8IAR7_PLAF7	MAL8P1.125	Tyrosyl-tRNA synthetase, putative OS=Plasmodium falciparum (isolate 3D7) GN=MAL8P1.125 PE=1 SV=1	43.43	1	1	1	2	16000	68000	16000	1	4.25
Q8IE99_Q8IE99_PLAF7	MAL13P1.120	Splicing factor, putative OS=Plasmodium falciparum (isolate 3D7) GN=MAL13P1.120 PE=4 SV=1	100.88	1	1	1	1	9000000	4500000	4500000	2	1
sp|P01011|AACT_HUMAN	SERPINA3	Alpha-1-antichymotrypsin OS=Homo sapiens GN=SERPINA3 PE=1 SV=2	47.62	1	1	1	1	66000	39000	39000	1.69231	1
sp|P07478|TRY2_HUMAN	PRSS2	Trypsin-2 OS=Homo sapiens GN=PRSS2 PE=1 SV=1	26.47	1	1	1	1	3900000	3700000	3700000	1.05405	1
Q8IDZ9_Q8IDZ9_PLAF7	PF13_0179	Isoleucine-tRNA ligase, putative OS=Plasmodium falciparum (isolate 3D7) GN=PF13_0179 PE=3 SV=1	151.21	0	0	1	2	0	170000	170000	0	1
Q8I374_Q8I374_PLAF7	PFI0370c	Subunit of proteaseome activator complex, putative OS=Plasmodium falciparum (isolate 3D7) GN=PFI0370c PE=4 SV=1	33.11	1	1	1	1	120000	530000	120000	1	4.41667
Q8IKP1_Q8IKP1_PLAF7	PF14_0563	DEAD box helicase, putative OS=Plasmodium falciparum (isolate 3D7) GN=PF14_0563 PE=4 SV=1	84.26	1	1	1	1	31000	41000	31000	1	1.32258
Q8IKL5_Q8IKL5_PLAF7	PF14_0589	Valine-tRNA ligase, putative OS=Plasmodium falciparum (isolate 3D7) GN=PF14_0589 PE=3 SV=1	127.99	1	1	1	1	18000	35000	18000	1	1.94444
sp|O60271|JIP4_HUMAN	SPAG9	C-Jun-amino-terminal kinase-interacting protein 4 OS=Homo sapiens GN=SPAG9 PE=1 SV=4	146.11	1	1	1	1	25000	16000	16000	1.5625	1
Q8I3Z5_TCTP_PLAF7	TCTP	Translationally-controlled tumor protein homolog OS=Plasmodium falciparum (isolate 3D7) GN=TCTP PE=1 SV=1	19.97	1	1	1	1	81000	120000	81000	1	1.48148
Q9NLB2_Q9NLB2_PLAF7	GRX1	Glutaredoxin OS=Plasmodium falciparum (isolate 3D7) GN=GRX1 PE=1 SV=1	12.41	1	1	1	1	52000	74000	52000	1	1.42308
Q8I2Y5_Q8I2Y5_PLAF7	PFI0820c	RNA binding protein, putative OS=Plasmodium falciparum (isolate 3D7) GN=PFI0820c PE=4 SV=1	45.12	1	1	1	1	41000	82000	41000	1	2
sp|P02771|FETA_HUMAN	AFP	Alpha-fetoprotein OS=Homo sapiens GN=AFP PE=1 SV=1	68.63	1	1	1	1	50000	40000	40000	1.25	1
sp|P0CG04|IGLC1_HUMAN	IGLC1	Immunoglobulin lambda constant 1 OS=Homo sapiens GN=IGLC1 PE=1 SV=1	11.34	1	1	1	1	120000	91000	91000	1.31868	1
O77325_O77325_PLAF7	PFC0365w	PRP19-like protein, putative OS=Plasmodium falciparum (isolate 3D7) GN=PFC0365w PE=4 SV=1	60.72	1	1	1	1	37000	110000	37000	1	2.97297
Q8I272_Q8I272_PLAF7	PfCEN1	Centrin-1 OS=Plasmodium falciparum (isolate 3D7) GN=PfCEN1 PE=4 SV=1	19.59	0	0	1	1	0	26000	26000	0	1
sp|P05543|THBG_HUMAN	SERPINA7	Thyroxine-binding globulin OS=Homo sapiens GN=SERPINA7 PE=1 SV=2	46.29	1	1	1	1	97000	160000	97000	1	1.64948
C0H5I5_C0H5I5_PLAF7	PF13_0296	Splicing factor 3b subunit, putative OS=Plasmodium falciparum (isolate 3D7) GN=PF13_0296 PE=4 SV=1	10.1	1	1	1	2	42000	110000	42000	1	2.61905
sp|P13804|ETFA_HUMAN	ETFA	Electron transfer flavoprotein subunit alpha, mitochondrial OS=Homo sapiens GN=ETFA PE=1 SV=1	35.06	1	1	1	1	87000	71000	71000	1.22535	1
Q8IM19_Q8IM19_PLAF7	PF14_0072	Nucleolar preribosomal GTPase, putative OS=Plasmodium falciparum (isolate 3D7) GN=PF14_0072 PE=4 SV=2	14.23	1	1	1	1	53000	68000	53000	1	1.28302
Q8I207_Q8I207_PLAF7	PFD0080c	Uncharacterized protein OS=Plasmodium falciparum (isolate 3D7) GN=PFD0080c PE=4 SV=1	60.23	1	1	1	1	43000	170000	43000	1	3.95349
Q8ID28_Q8ID28_PLAF7	MAL13P1.343	Proteasome regulatory subunit, putative OS=Plasmodium falciparum (isolate 3D7) GN=MAL13P1.343 PE=4 SV=1	35.19	1	1	1	1	100000	180000	100000	1	1.8
C6KSS2_C6KSS2_PLAF7	PFF0365c	G-protein associated signal transduction protein, putative OS=Plasmodium falciparum (isolate 3D7) GN=PFF0365c PE=4 SV=1	76.13	1	1	1	1	480000	130000	130000	3.69231	1
C0H529_C0H529_PLAF7	PFI0475w	Small nuclear ribonucleoprotein (SnRNP), putative OS=Plasmodium falciparum (isolate 3D7) GN=PFI0475w PE=4 SV=1	12.97	1	1	1	1	73000	130000	73000	1	1.78082
sp|P23526|SAHH_HUMAN	AHCY	Adenosylhomocysteinase OS=Homo sapiens GN=AHCY PE=1 SV=4	47.69	1	1	1	1	310000	100000	100000	3.1	1
Q8ILQ7_GST_PLAF7	GST	Glutathione S-transferase OS=Plasmodium falciparum (isolate 3D7) GN=GST PE=3 SV=1	24.77	1	1	1	1	1000000	88000	88000	11.3636	1
O77310_O77310_PLAF7	RhopH1(3.1)	Cytoadherence linked asexual protein 3.1 OS=Plasmodium falciparum (isolate 3D7) GN=RhopH1(3.1) PE=4 SV=2	167.13	0	0	1	1	0	7700000	7700000	0	1
Q8IDJ7_Q8IDJ7_PLAF7	MAL13P1.253	Small nuclear ribonucleoprotein, putative OS=Plasmodium falciparum (isolate 3D7) GN=MAL13P1.253 PE=4 SV=1	10.92	1	1	1	1	190000	300000	190000	1	1.57895
sp|O14556|G3PT_HUMAN	GAPDHS	Glyceraldehyde-3-phosphate dehydrogenase, testis-specific OS=Homo sapiens GN=GAPDHS PE=1 SV=2	44.47	1	1	1	1	280000	230000	230000	1.21739	1
Q8I377_Q8I377_PLAF7	PFI0355c	ATP-dependent heat shock protein, putative OS=Plasmodium falciparum (isolate 3D7) GN=PFI0355c PE=4 SV=1	106.4	1	1	1	1	70000	97000	70000	1	1.38571
sp|P02748|CO9_HUMAN	C9	Complement component C9 OS=Homo sapiens GN=C9 PE=1 SV=2	63.13	1	1	1	1	53000	48000	48000	1.10417	1
O96265_O96265_PLAF7	PFB0865w	Small nuclear ribonucleoprotein, putative OS=Plasmodium falciparum (isolate 3D7) GN=PFB0865w PE=4 SV=1	11.71	1	1	1	1	2200000	2900000	2200000	1	1.31818
sp|O75197|LRP5_HUMAN	LRP5	Low-density lipoprotein receptor-related protein 5 OS=Homo sapiens GN=LRP5 PE=1 SV=2	179.03	1	1	1	1	600000	650000	600000	1	1.08333
sp|P30050|RL12_HUMAN	RPL12	60S ribosomal protein L12 OS=Homo sapiens GN=RPL12 PE=1 SV=1	17.81	1	1	1	1	3700000	3400000	3400000	1.08824	1
sp|O95969|SG1D2_HUMAN	SCGB1D2	Secretoglobin family 1D member 2 OS=Homo sapiens GN=SCGB1D2 PE=2 SV=1	9.92	1	1	1	1	270000	240000	240000	1.125	1
Q8IAM2_Q8IAM2_PLAF7	1-cyspxn	1-cys peroxiredoxin OS=Plasmodium falciparum (isolate 3D7) GN=1-cyspxn PE=4 SV=1	25.15	1	1	1	1	2400000	720000	720000	3.33333	1
sp|P39023|RL3_HUMAN	RPL3	60S ribosomal protein L3 OS=Homo sapiens GN=RPL3 PE=1 SV=2	46.08	1	2	1	1	810000	300000	300000	2.7	1
Q8IIR0_Q8IIR0_PLAF7	PF11_0108	U5 snRNP-associated protein, putative OS=Plasmodium falciparum (isolate 3D7) GN=PF11_0108 PE=4 SV=1	152.06	1	1	0	0	19000	0	19000	1	0
Q8IEN2_Q8IEN2_PLAF7	PF13_0045	40S ribosomal protein S27, putative OS=Plasmodium falciparum (isolate 3D7) GN=PF13_0045 PE=3 SV=1	9.14	1	1	1	1	1500000	170000	170000	8.82353	1
Q8I1Q2_Q8I1Q2_PLAF7	PFD0895c	Bet3 transport protein, putative OS=Plasmodium falciparum (isolate 3D7) GN=PFD0895c PE=4 SV=1	21.3	0	0	1	1	0	120000	120000	0	1
C6KSV3_C6KSV3_PLAF7	PfTK	Transketolase OS=Plasmodium falciparum (isolate 3D7) GN=PfTK PE=4 SV=1	75.77	1	1	0	0	79000	0	79000	1	0
sp|P02751|FINC_HUMAN	FN1	Fibronectin OS=Homo sapiens GN=FN1 PE=1 SV=4	262.46	0	0	1	1	0	110000	110000	0	1
Q8IDG3_Q8IDG3_PLAF7	PF13_0282	Proteasome subunit alpha type OS=Plasmodium falciparum (isolate 3D7) GN=PF13_0282 PE=3 SV=1	27.93	1	1	0	0	48000	0	48000	1	0
sp|P10619|PPGB_HUMAN	CTSA	Lysosomal protective protein OS=Homo sapiens GN=CTSA PE=1 SV=2	54.43	1	1	0	0	140000	0	140000	1	0
Q8I3P6_Q8I3P6_PLAF7	PFE1085w	DEAD-box subfamily ATP-dependent helicase, putative OS=Plasmodium falciparum (isolate 3D7) GN=PFE1085w PE=4 SV=1	97.28	1	1	1	1	22000	33000	22000	1	1.5
sp|P01619|KV320_HUMAN	IGKV3-20	Immunoglobulin kappa variable 3-20 OS=Homo sapiens GN=IGKV3-20 PE=1 SV=2	12.55	0	0	1	1	0	83000	83000	0	1
Q8IDZ8_Q8IDZ8_PLAF7	PfCpn20	Cochaperonin OS=Plasmodium falciparum (isolate 3D7) GN=PfCpn20 PE=3 SV=1	29.05	1	1	0	0	13000	0	13000	1	0
Q8IIA4_Q8IIA4_PLAF7	PF11_0270	Threonine--tRNA ligase, putative OS=Plasmodium falciparum (isolate 3D7) GN=PF11_0270 PE=3 SV=1	119.47	1	1	1	1	16000	23000	16000	1	1.4375
sp|P04075|ALDOA_HUMAN	ALDOA	Fructose-bisphosphate aldolase A OS=Homo sapiens GN=ALDOA PE=1 SV=2	39.4	1	1	0	0	260000	0	260000	1	0
sp|P00441|SODC_HUMAN	SOD1	Superoxide dismutase [Cu-Zn] OS=Homo sapiens GN=SOD1 PE=1 SV=2	15.93	1	1	0	0	150000	0	150000	1	0
sp|P60174|TPIS_HUMAN	TPI1	Triosephosphate isomerase OS=Homo sapiens GN=TPI1 PE=1 SV=3	30.77	1	1	1	1	45000	39000	39000	1.15385	1
Q8IIJ9_CATC_PLAF7	PF11_0174	Probable cathepsin C OS=Plasmodium falciparum (isolate 3D7) GN=PF11_0174 PE=1 SV=1	80.36	0	0	1	1	0	43000	43000	0	1
sp|P19827|ITIH1_HUMAN	ITIH1	Inter-alpha-trypsin inhibitor heavy chain H1 OS=Homo sapiens GN=ITIH1 PE=1 SV=3	101.33	0	0	1	1	0	180000	180000	0	1
Q8I3M1_Q8I3M1_PLAF7	PFE1215c	Cytosolic preribosomal GTP-binding protein, putative OS=Plasmodium falciparum (isolate 3D7) GN=PFE1215c PE=4 SV=1	40.66	1	1	1	1	110000	140000	110000	1	1.27273
sp|P01019|ANGT_HUMAN	AGT	Angiotensinogen OS=Homo sapiens GN=AGT PE=1 SV=1	53.12	0	0	1	1	0	80000	80000	0	1
Q8IL07_Q8IL07_PLAF7	CEN2	Centrin-2 OS=Plasmodium falciparum (isolate 3D7) GN=CEN2 PE=4 SV=1	19.3	0	0	1	1	0	160000	160000	0	1
Q8ID32_Q8ID32_PLAF7	MAL13P1.341	Ribosome biogenesis protein MRT4, putative OS=Plasmodium falciparum (isolate 3D7) GN=MAL13P1.341 PE=3 SV=1	25.81	1	1	1	1	100000	130000	100000	1	1.3
Q8ID52_Q8ID52_PLAF7	MAL13P1.329	Uncharacterized protein OS=Plasmodium falciparum (isolate 3D7) GN=MAL13P1.329 PE=4 SV=1	46.99	1	1	1	1	29000	53000	29000	1	1.82759
sp|Q06830|PRDX1_HUMAN	PRDX1	Peroxiredoxin-1 OS=Homo sapiens GN=PRDX1 PE=1 SV=1	22.1	1	1	0	0	170000	0	170000	1	0
O97266_O97266_PLAF7	PFC0635c	Translation initiation factor E4, putative OS=Plasmodium falciparum (isolate 3D7) GN=PFC0635c PE=3 SV=1	26.93	0	0	1	1	0	130000	130000	0	1
sp|P12259|FA5_HUMAN	F5	Coagulation factor V OS=Homo sapiens GN=F5 PE=1 SV=4	251.55	0	0	1	1	0	64000	64000	0	1
Q8II94_Q8II94_PLAF7	PF11_0280	Small nuclear ribonucleoprotein F, putative OS=Plasmodium falciparum (isolate 3D7) GN=PF11_0280 PE=4 SV=2	9.88	0	0	1	1	0	150000	150000	0	1
sp|Q96HU8|DIRA2_HUMAN	DIRAS2	GTP-binding protein Di-Ras2 OS=Homo sapiens GN=DIRAS2 PE=1 SV=1	22.47	1	1	1	1	670000	650000	650000	1.03077	1
sp|Q12873|CHD3_HUMAN	CHD3	Chromodomain-helicase-DNA-binding protein 3 OS=Homo sapiens GN=CHD3 PE=1 SV=3	226.45	1	1	1	1	670000	280000	280000	2.39286	1
IgG1_bovine		heavy chain constant region [Bos taurus]	35.83	0	0	1	1	0	220000	220000	0	1
sp|Q9BYK8|HELZ2_HUMAN	HELZ2	Helicase with zinc finger domain 2 OS=Homo sapiens GN=HELZ2 PE=1 SV=6	294.47	1	1	1	1	320000	470000	320000	1	1.46875
Q7KQL8_THIO_PLAF7	PF14_0545	Thioredoxin OS=Plasmodium falciparum (isolate 3D7) GN=PF14_0545 PE=1 SV=1	11.71	1	1	0	0	110000	0	110000	1	0
Q8ID38_Q8ID38_PLAF7	MAL13P1.337	Skp1 family protein, putative OS=Plasmodium falciparum (isolate 3D7) GN=MAL13P1.337 PE=4 SV=2	18.77	0	0	1	1	0	74000	74000	0	1
sp|Q6ZVX7|FBX50_HUMAN	NCCRP1	F-box only protein 50 OS=Homo sapiens GN=NCCRP1 PE=1 SV=1	30.83	1	1	0	0	90000	0	90000	1	0
sp|P02792|FRIL_HUMAN	FTL	Ferritin light chain OS=Homo sapiens GN=FTL PE=1 SV=2	20.01	1	1	1	1	270000	560000	270000	1	2.07407
Q8I5A9_Q8I5A9_PLAF7	Rab2	Rab2, GTPase OS=Plasmodium falciparum (isolate 3D7) GN=Rab2 PE=3 SV=1	24.41	0	0	1	1	0	120000	120000	0	1
Q8I5B6_Q8I5B6_PLAF7	HslV	Heat shock protein hslv OS=Plasmodium falciparum (isolate 3D7) GN=HslV PE=4 SV=2	22.86	0	0	1	1	0	110000	110000	0	1
Q8ILP6_Q8ILP6_PLAF7	PF14_0198	Glycine-tRNA ligase, putative OS=Plasmodium falciparum (isolate 3D7) GN=PF14_0198 PE=4 SV=2	104.24	0	0	1	1	0	89000	89000	0	1
sp|P21281|VATB2_HUMAN	ATP6V1B2	V-type proton ATPase subunit B, brain isoform OS=Homo sapiens GN=ATP6V1B2 PE=1 SV=3	56.46	0	0	1	1	0	66000	66000	0	1
Q8IDB8_Q8IDB8_PLAF7	MAL13P1.288	Uncharacterized protein OS=Plasmodium falciparum (isolate 3D7) GN=MAL13P1.288 PE=4 SV=1	18.41	1	1	0	0	59000	0	59000	1	0
C0H581_C0H581_PLAF7	PFI1540w	Putative uncharacterized protein OS=Plasmodium falciparum (isolate 3D7) GN=PFI1540w PE=4 SV=1	85.18	1	1	0	0	34000	0	34000	1	0
Q8IHY0_Q8IHY0_PLAF7	PF11_0396	Protein phosphatase 2C OS=Plasmodium falciparum (isolate 3D7) GN=PF11_0396 PE=3 SV=2	105.34	1	1	1	1	45000	42000	42000	1.07143	1
sp|P12270|TPR_HUMAN	TPR	Nucleoprotein TPR OS=Homo sapiens GN=TPR PE=1 SV=3	267.13	1	2	0	0	34000	0	34000	1	0
tr|B3VL12|B3VL12_HUMAN		Truncated beta globin OS=Homo sapiens PE=3 SV=1	4.26	1	1	0	0	110000	0	110000	1	0
Q8IIC9_Q8IIC9_PLAF7	PF11_0245	Translation elongation factor EF-1, subunit alpha, putative OS=Plasmodium falciparum (isolate 3D7) GN=PF11_0245 PE=4 SV=1	62.84	0	0	1	1	0	56000	56000	0	1
sp|Q9H2M9|RBGPR_HUMAN	RAB3GAP2	Rab3 GTPase-activating protein non-catalytic subunit OS=Homo sapiens GN=RAB3GAP2 PE=1 SV=1	155.89	0	0	1	2	0	2100000	2100000	0	1
Q8IB03_Q8IB03_PLAF7	PF08_0063	ClpB protein, putative OS=Plasmodium falciparum (isolate 3D7) GN=PF08_0063 PE=1 SV=1	122.43	1	1	1	1	200000	120000	120000	1.66667	1
Q7K6B0_Q7K6B0_PLAF7	rab18	PfRab18, GTPase OS=Plasmodium falciparum (isolate 3D7) GN=rab18 PE=3 SV=1	23.15	1	1	0	0	80000	0	80000	1	0
Q8IIS8_Q8IIS8_PLAF7	Rad51	Rad51 homolog OS=Plasmodium falciparum (isolate 3D7) GN=Rad51 PE=3 SV=2	38.57	0	0	1	1	0	17000	17000	0	1
sp|P38606|VATA_HUMAN	ATP6V1A	V-type proton ATPase catalytic subunit A OS=Homo sapiens GN=ATP6V1A PE=1 SV=2	68.26	0	0	1	1	0	64000	64000	0	1
Q8I305_Q8I305_PLAF7	PFI0720w	Transporter, putative OS=Plasmodium falciparum (isolate 3D7) GN=PFI0720w PE=4 SV=1	58.38	0	0	1	1	0	47000	47000	0	1
sp|P56537|IF6_HUMAN	EIF6	Eukaryotic translation initiation factor 6 OS=Homo sapiens GN=EIF6 PE=1 SV=1	26.58	0	0	1	1	0	20000	20000	0	1
C0H4S8_C0H4S8_PLAF7	MAL8P1.127	Uncharacterized protein OS=Plasmodium falciparum (isolate 3D7) GN=MAL8P1.127 PE=4 SV=1	158.93	0	0	1	1	0	48000	48000	0	1
O96153_O96153_PLAF7	PFB0260w	Proteasome 26S regulatory subunit, putative OS=Plasmodium falciparum (isolate 3D7) GN=PFB0260w PE=4 SV=3	108.29	0	0	1	1	0	19000	19000	0	1
Q8ILP3_Q8ILP3_PLAF7	Pf113	Surface protein, Pf113 OS=Plasmodium falciparum (isolate 3D7) GN=Pf113 PE=4 SV=1	112.5	0	0	1	1	0	16000	16000	0	1
C6KT56_C6KT56_PLAF7	PFF1055c	Uncharacterized protein OS=Plasmodium falciparum (isolate 3D7) GN=PFF1055c PE=4 SV=1	92.39	0	0	1	1	0	28000	28000	0	1
Q7KQK3_Q7KQK3_PLAF7	PFL0565w	Heat shock protein DNAJ homologue Pfj4 OS=Plasmodium falciparum (isolate 3D7) GN=PFL0565w PE=4 SV=1	28.04	0	0	1	1	0	130000	130000	0	1
Q8IM27_Q8IM27_PLAF7	PF14_0064	Phosphatase, putative OS=Plasmodium falciparum (isolate 3D7) GN=PF14_0064 PE=4 SV=1	21.76	0	0	1	1	0	90000	90000	0	1
sp|P35754|GLRX1_HUMAN	GLRX	Glutaredoxin-1 OS=Homo sapiens GN=GLRX PE=1 SV=2	11.77	1	1	0	0	110000	0	110000	1	0
Q8I1Q1_Q8I1Q1_PLAF7	PFD0900w	Uncharacterized protein OS=Plasmodium falciparum (isolate 3D7) GN=PFD0900w PE=4 SV=1	236.21	0	0	1	1	0	55000	55000	0	1
O77313_O77313_PLAF7	PFC0140c	N-ethylmaleimide sensitive fusion protein, putative OS=Plasmodium falciparum (isolate 3D7) GN=PFC0140c PE=4 SV=1	89.08	0	0	1	1	0	59000	59000	0	1
O97239_DOP1_PLAF7	PFC0245c	Protein dopey homolog PFC0245c OS=Plasmodium falciparum (isolate 3D7) GN=PFC0245c PE=2 SV=1	467.59	0	0	1	1	0	77000	77000	0	1
sp|Q9BQE3|TBA1C_HUMAN	TUBA1C	Tubulin alpha-1C chain OS=Homo sapiens GN=TUBA1C PE=1 SV=1	49.86	1	1	0	0	57000	0	57000	1	0
C0H5L7_C0H5L7_PLAF7	MAL13P1.352	Uncharacterized protein OS=Plasmodium falciparum (isolate 3D7) GN=MAL13P1.352 PE=4 SV=1	131.29	0	0	1	1	0	83000	83000	0	1
sp|Q13162|PRDX4_HUMAN	PRDX4	Peroxiredoxin-4 OS=Homo sapiens GN=PRDX4 PE=1 SV=1	30.52	1	1	0	0	150000	0	150000	1	0
Q8I1X5_Q8I1X5_PLAF7	PFD0265w	Pre-mRNA splicing factor, putative OS=Plasmodium falciparum (isolate 3D7) GN=PFD0265w PE=4 SV=1	366.17	0	0	1	1	0	110000	110000	0	1
Q8I322_Q8I322_PLAF7	PFI0635c	Putative uncharacterized protein OS=Plasmodium falciparum (isolate 3D7) GN=PFI0635c PE=4 SV=1	17.35	0	0	1	1	0	43000	43000	0	1
tr|C8C504|C8C504_HUMAN	HBB	Beta-globin OS=Homo sapiens GN=HBB PE=3 SV=1	15.99	0	0	1	1	0	41000	41000	0	1
Q8IDB7_Q8IDB7_PLAF7	PF13_0315	RNA binding protein, putative OS=Plasmodium falciparum (isolate 3D7) GN=PF13_0315 PE=4 SV=1	57.08	0	0	1	1	0	150000	150000	0	1
Q8I3I0_Q8I3I0_PLAF7	PFE1430c	Cyclophilin, putative OS=Plasmodium falciparum (isolate 3D7) GN=PFE1430c PE=3 SV=1	23.18	0	0	1	1	0	76000	76000	0	1
Q8IJT8_Q8IJT8_PLAF7	PF10_0104	Conserved Plasmodium protein OS=Plasmodium falciparum (isolate 3D7) GN=PF10_0104 PE=4 SV=1	25.66	0	0	1	1	0	64000	64000	0	1
Q8IHZ9_KC1_PLAF7	CK1	Casein kinase I OS=Plasmodium falciparum (isolate 3D7) GN=CK1 PE=3 SV=1	37.61	0	0	1	1	0	100000	100000	0	1
sp|O14818|PSA7_HUMAN	PSMA7	Proteasome subunit alpha type-7 OS=Homo sapiens GN=PSMA7 PE=1 SV=1	27.87	1	1	0	0	110000	0	110000	1	0
sp|O15078|CE290_HUMAN	CEP290	Centrosomal protein of 290 kDa OS=Homo sapiens GN=CEP290 PE=1 SV=2	290.21	0	0	1	1	0	150000	150000	0	1
C0H4X1_C0H4X1_PLAF7	MAL8P1.43	U5 snrnp-specific protein, putative OS=Plasmodium falciparum (isolate 3D7) GN=MAL8P1.43 PE=4 SV=1	37.06	0	0	1	1	0	87000	87000	0	1
Q8IIB7_Q8IIB7_PLAF7	PF11_0257	Ethanolamine kinase, putative OS=Plasmodium falciparum (isolate 3D7) GN=PF11_0257 PE=4 SV=1	49.88	1	1	0	0	26000	0	26000	1	0
Q8IKN7_Q8IKN7_PLAF7	PF14_0567	Putative uncharacterized protein OS=Plasmodium falciparum (isolate 3D7) GN=PF14_0567 PE=4 SV=1	40.04	0	0	1	1	0	15000	15000	0	1
Q8IJN8_Q8IJN8_PLAF7	PF10_0154	Ribonucleotide reductase small subunit, putative OS=Plasmodium falciparum (isolate 3D7) GN=PF10_0154 PE=4 SV=2	40.36	0	0	1	1	0	12000	12000	0	1
sp|P61221|ABCE1_HUMAN	ABCE1	ATP-binding cassette sub-family E member 1 OS=Homo sapiens GN=ABCE1 PE=1 SV=1	67.27	0	0	1	1	0	130000	130000	0	1
Q9NFA0_Q9NFA0_PLAF7	PFC0912w	Signal peptidase, putative OS=Plasmodium falciparum (isolate 3D7) GN=PFC0912w PE=4 SV=1	21	0	0	1	1	0	140000	140000	0	1
O96271_O96271_PLAF7	PFB0895c	Replication factor C subunit 1, putative OS=Plasmodium falciparum (isolate 3D7) GN=PFB0895c PE=4 SV=1	104.12	0	0	1	1	0	25000	25000	0	1
C0H5L8_C0H5L8_PLAF7	PF13_0362	U2 small nuclear ribonucleoprotein A, putative OS=Plasmodium falciparum (isolate 3D7) GN=PF13_0362 PE=4 SV=1	20.41	0	0	1	1	0	100000	100000	0	1
Q8IIU6_RTCB_PLAF7	PF11_0068	tRNA-splicing ligase RtcB homolog OS=Plasmodium falciparum (isolate 3D7) GN=PF11_0068 PE=3 SV=1	56.28	0	0	1	1	0	40000	40000	0	1
Q8I3K0_Q8I3K0_PLAF7	PFE1320w	Uncharacterized protein OS=Plasmodium falciparum (isolate 3D7) GN=PFE1320w PE=4 SV=1	165.28	0	0	1	1	0	15000	15000	0	1
Q8II81_Q8II81_PLAF7	PF11_0293	Multiprotein bridging factor type 1, putative OS=Plasmodium falciparum (isolate 3D7) GN=PF11_0293 PE=4 SV=1	15.52	1	1	0	0	59000	0	59000	1	0
sp|Q9H147|TDIF1_HUMAN	DNTTIP1	Deoxynucleotidyltransferase terminal-interacting protein 1 OS=Homo sapiens GN=DNTTIP1 PE=1 SV=2	36.99	0	0	1	1	0	100000	100000	0	1
Q8ILS7_Q8ILS7_PLAF7	PF14_0167	Prefoldin subunit 2, putative OS=Plasmodium falciparum (isolate 3D7) GN=PF14_0167 PE=4 SV=1	16.64	0	0	1	1	0	58000	58000	0	1
C0H4T1_C0H4T1_PLAF7	MAL8P1.121:exon:1	Coatomer epsilon subunit, putative OS=Plasmodium falciparum (isolate 3D7) GN=MAL8P1.121:exon:1 PE=4 SV=1	33.07	0	0	1	1	0	55000	55000	0	1
Q8I5E7_Q8I5E7_PLAF7	PFL1310c	DEAD-box helicase OS=Plasmodium falciparum (isolate 3D7) GN=PFL1310c PE=4 SV=1	86.97	0	0	1	1	0	120000	120000	0	1
Q8IL28_Q8IL28_PLAF7	PF14_0421	Apicoplast 1-acyl-sn-glycerol-3-phosphate acyltransferase, putative OS=Plasmodium falciparum (isolate 3D7) GN=PF14_0421 PE=4 SV=2	33.72	0	0	1	1	0	57000	57000	0	1
O77328_O77328_PLAF7	PFC0385c	Serine/threonine protein kinase, putative OS=Plasmodium falciparum (isolate 3D7) GN=PFC0385c PE=4 SV=2	193.64	1	1	0	0	93000	0	93000	1	0
Q8III3_Q8III3_PLAF7	PF11_0191	Pre-RNA processing ribonucleoprotein, putative OS=Plasmodium falciparum (isolate 3D7) GN=PF11_0191 PE=4 SV=1	69.35	0	0	1	1	0	62000	62000	0	1
sp|P25788|PSA3_HUMAN	PSMA3	Proteasome subunit alpha type-3 OS=Homo sapiens GN=PSMA3 PE=1 SV=2	28.42	1	1	0	0	100000	0	100000	1	0
Q8I6S4_Q8I6S4_PLAF7	PfCyP24	Peptidyl-prolyl cis-trans isomerase OS=Plasmodium falciparum (isolate 3D7) GN=PfCyP24 PE=3 SV=1	24.88	1	1	0	0	55000	0	55000	1	0
Q8IDH5_Q8IDH5_PLAF7	PF13_0272	Thioredoxin-related protein, putative OS=Plasmodium falciparum (isolate 3D7) GN=PF13_0272 PE=4 SV=1	23.97	0	0	1	1	0	33000	33000	0	1
sp|P78527|PRKDC_HUMAN	PRKDC	DNA-dependent protein kinase catalytic subunit OS=Homo sapiens GN=PRKDC PE=1 SV=3	468.79	1	1	0	0	330000	0	330000	1	0
sp|Q8NI77|KI18A_HUMAN	KIF18A	Kinesin-like protein KIF18A OS=Homo sapiens GN=KIF18A PE=1 SV=2	102.22	0	0	1	1	0	84000	84000	0	1
O96176_O96176_PLAF7	PFB0410c	Phospholipase A2, putative OS=Plasmodium falciparum (isolate 3D7) GN=PFB0410c PE=4 SV=1	78.26	0	0	1	1	0	25000	25000	0	1
sp|O14732|IMPA2_HUMAN	IMPA2	Inositol monophosphatase 2 OS=Homo sapiens GN=IMPA2 PE=1 SV=1	31.3	1	1	0	0	110000	0	110000	1	0
sp|P51649|SSDH_HUMAN	ALDH5A1	Succinate-semialdehyde dehydrogenase, mitochondrial OS=Homo sapiens GN=ALDH5A1 PE=1 SV=2	57.18	1	1	0	0	42000	0	42000	1	0
sp|Q5J5C9|DB121_HUMAN	DEFB121	Beta-defensin 121 OS=Homo sapiens GN=DEFB121 PE=1 SV=1	8.45	0	0	1	1	0	150000	150000	0	1
sp|Q71DI3|H32_HUMAN	HIST2H3A	Histone H3.2 OS=Homo sapiens GN=HIST2H3A PE=1 SV=3	15.38	0	0	1	1	0	490000	490000	0	1
sp|P30825|CTR1_HUMAN	SLC7A1	High affinity cationic amino acid transporter 1 OS=Homo sapiens GN=SLC7A1 PE=1 SV=1	67.59	0	0	1	1	0	2500000	2500000	0	1
tr|B3KT88|B3KT88_HUMAN		cDNA FLJ37862 fis, clone BRSSN2015707, highly similar to 80 kDa MCM3-ASSOCIATED PROTEIN OS=Homo sapiens PE=2 SV=1	53.69	0	0	1	1	0	420000	420000	0	1
sp|P46782|RS5_HUMAN	RPS5	40S ribosomal protein S5 OS=Homo sapiens GN=RPS5 PE=1 SV=4	22.86	1	1	0	0	1100000	0	1100000	1	0
sp|P00492|HPRT_HUMAN	HPRT1	Hypoxanthine-guanine phosphoribosyltransferase OS=Homo sapiens GN=HPRT1 PE=1 SV=2	24.56	0	0	1	1	0	82000	82000	0	1
tr|Q53G89|Q53G89_HUMAN		Elongation factor 1-alpha (Fragment) OS=Homo sapiens PE=2 SV=1	46.86	1	1	0	0	2300000	0	2300000	1	0
tr|A0A024QZ82|A0A024QZ82_HUMAN	EFHD2	EF-hand domain family, member D2, isoform CRA_b OS=Homo sapiens GN=EFHD2 PE=4 SV=1	9.8	0	0	1	1	0	86000	86000	0	1
sp|P30041|PRDX6_HUMAN	PRDX6	Peroxiredoxin-6 OS=Homo sapiens GN=PRDX6 PE=1 SV=3	25.02	0	0	1	1	0	86000	86000	0	1
sp|Q63HM9|PLCX3_HUMAN	PLCXD3	PI-PLC X domain-containing protein 3 OS=Homo sapiens GN=PLCXD3 PE=2 SV=2	36.29	0	0	1	1	0	150000	150000	0	1
